# Supplementary material for: Interleukin-33-Dependent Accumulation of Regulatory T Cells Mediates Pulmonary Epithelial Regeneration During Acute Respiratory Distress Syndrome
Source: Front Immunol. 2021 Apr 15;12:653803. doi: 10.3389/fimmu.2021.653803 (PMC8082076; doi:10.3389/fimmu.2021.653803)
Supplement: Supplementary file 3 [file DataSheet_1.xlsx]

## Sheet: L2 vs Sham
Table S1. Treg cell "up" signatures.
L2 vs Sham group
gene_name	regulation
Cxcl10	UP
Cxcl9	UP
Ido1	UP
Tnfrsf9	UP
Cd274	UP
Socs1	UP
Tlr2	UP
Ccr5	UP
Fcgr2b	UP
Csf2rb	UP
Tnfrsf1b	UP
Cd80	UP
Mt1	UP
Socs3	UP
Batf	up
Hmox1	UP
Stat1	UP
Il12a	UP
Igf1	UP
Pdcd1	UP
Gzmb	UP
Tlr7	UP
Havcr2	UP
Irf1	UP
Ccr2	UP
Hif1a	UP
Csf2	UP
Fas	UP
Cd44	UP
Il12rb2	UP
Cdkn1a	UP
Myd88	UP
Tigit	UP
Ptpn6	UP
Il2ra	UP
Fasl	UP
Il33	UP
Irf8	UP
Tlr4	UP
Klrg1	UP
Il10ra	UP
Tbx21	UP
Rbpj	UP
Ptprc	UP
Icam1	UP
Cd40	UP
Ctla4	UP
Il21r	UP
Bcl2l11	UP
Nfkb1	UP
Itga4	UP
Il10rb	UP
Icosl	UP
Traf3	UP
Tgfb1	UP
Stat3	UP
Rorc	UP
Il1rl2	UP
Foxp3	UP
Nr1h3	UP
Ezh2	UP
Icos	UP
Pik3cd	UP
H2-Ab1	UP
Il15	UP
Atg5	UP
Dnmt1	UP
Cd8a	UP
Il4ra	UP
Bcl6	UP
Runx1	UP

## Sheet: L4 vs Sham
Table S1. Treg cell "up" signatures.
L4 vs Sham group
gene_name	regulation
Apoe	up
Mt1	up
H2-Ab1	up
Icam1	up
Socs3	up
Itgb2	up
Irf1	up
Hmox1	up
Tnfrsf1b	up
Ptpn6	up
Cd274	up
Id2	up
Cxcl9	up
Tlr2	up
Cxcl10	up
Cd44	up
Cdkn1a	up
Myd88	up
Il33	up
Hif1a	up
Stat3	up
Fas	up
Tgfb1	up
Fcgr2b	up
Batf	up
C5ar1	up
Csf2	up
Irf8	up
Nfkb1	up
Stat1	up
Ptprc	up
Tnfrsf9	up
Atg5	up
Ccr2	up
Pik3cd	up
Socs1	up
Gzmb	up
Cd40	up
Havcr2	up
Tlr4	up
Ccr5	up
Ido1	up
Il12a	up
Il6	up
Itga4	up
Bcl2l11	up
Rel	up
Tlr7	up
Runx1	up
Cd80	up
Il7r	up
Rorc	up
Cd8a	up
Rbpj	up
Cxcr3	up
Igf1	up
Il21r	up
Ezh2	up
Cd86	up
Il1rl2	up
Lif	up
Klrg1	up
Tbx21	up
Ifng	up
Tigit	up
Pdcd1	up
Itgae	up
Gm14541	up
Icos	up
Ctla4	up
Il23a	up
Fasl	up
Lgals12	up
Stat4	up
Il10	up
Il2ra	up
Il7	up
Il12rb2	up
Il17a	up
Il2	up
Ifnb1	up
Il21	up
