# Supplementary material for: Interleukin-33-Dependent Accumulation of Regulatory T Cells Mediates Pulmonary Epithelial Regeneration During Acute Respiratory Distress Syndrome
Source: Front Immunol. 2021 Apr 15;12:653803. doi: 10.3389/fimmu.2021.653803 (PMC8082076; doi:10.3389/fimmu.2021.653803)
Supplement: Supplementary file 4 [file DataSheet_2.xls]

## Sheet: L2vsSham_deg_all
Table S2. RNA-seq analysis datasets of L2 group vs. Sham group
gene_id	L2_1	L2_2	L2_3	L2_4	Sham_1	Sham_2	Sham_3	Sham_4	L2	Sham	log2FoldChange	pvalue	padj	gene_name	gene_chr	gene_start	gene_end	gene_strand	gene_length	gene_biotype	gene_description	tf_family
ENSMUSG00000000982	8617.64	5794.38	8035	7769.1	24.9042	16.7856	18.8504	31.1894	7554.03	22.9324	8.35437	0	0	Ccl3	11	83647844	83649355	-	766	protein_coding	chemokine (C-C motif) ligand 3 [Source:MGI Symbol;Acc:MGI:98260]	-
ENSMUSG00000029371	6314.93	5058.4	6319.91	6777.25	18.9272	7.89911	14.1378	25.1248	6117.62	16.5222	8.51544	0	0	Cxcl5	5	90759360	90761624	+	1863	protein_coding	chemokine (C-X-C motif) ligand 5 [Source:MGI Symbol;Acc:MGI:1096868]	-
ENSMUSG00000026822	159839	120326	121631	118889	1204.37	2357.89	1738.01	2200.59	130171	1875.21	6.11709	3.99e-239	3.32e-235	Lcn2	2	32384633	32388252	-	2623	protein_coding	lipocalin 2 [Source:MGI Symbol;Acc:MGI:96757]	-
ENSMUSG00000029380	5267.76	3360.66	4570.06	4669.85	45.8237	76.029	45.241	72.7753	4467.08	59.9672	6.21649	3.88e-236	2.42e-232	Cxcl1	5	90891241	90893115	+	1875	protein_coding	chemokine (C-X-C motif) ligand 1 [Source:MGI Symbol;Acc:MGI:108068]	-
ENSMUSG00000041324	3406.23	2460.57	2829.68	3168.45	62.7585	59.2434	94.2521	58.9133	2966.24	68.7918	5.43028	1.12e-234	5.58e-231	Inhba	13	16011851	16031621	+	6390	protein_coding	inhibin beta-A [Source:MGI Symbol;Acc:MGI:96570]	-
ENSMUSG00000030474	3652.88	2846.47	2986.66	3867.77	72.7201	60.2307	101.792	89.2364	3338.44	80.9949	5.36169	6.15e-233	2.55e-229	Siglece	7	43651070	43660161	-	1849	protein_coding	sialic acid binding Ig-like lectin E [Source:MGI Symbol;Acc:MGI:1932475]	-
ENSMUSG00000016496	14154.4	11246.6	11175.5	16755.5	552.872	562.812	643.742	553.612	13333	578.26	4.52712	6.64e-229	2.37e-225	Cd274	19	29367455	29388095	+	3622	protein_coding	CD274 antigen [Source:MGI Symbol;Acc:MGI:1926446]	-
ENSMUSG00000040552	1769.03	1515.73	1552.85	1649.23	107.586	125.398	109.332	90.1028	1621.71	108.105	3.91055	2.19e-224	6.83e-221	C3ar1	6	122847138	122856161	-	4305	protein_coding	complement component 3a receptor 1 [Source:MGI Symbol;Acc:MGI:1097680]	-
ENSMUSG00000001131	5741.91	4814.73	6265.13	8412.85	123.525	161.932	150.803	133.421	6308.65	142.42	5.4694	2.72e-224	7.53e-221	Timp1	X	20870166	20874735	+	888	protein_coding	tissue inhibitor of metalloproteinase 1 [Source:MGI Symbol;Acc:MGI:98752]	-
ENSMUSG00000029379	5716.39	4410.93	6293.57	4103.68	3.98467	6.91172	8.48269	15.5947	5131.14	8.74345	9.1662	2.46e-223	6.14e-220	Cxcl3	5	90786103	90789600	+	3498	protein_coding	chemokine (C-X-C motif) ligand 3 [Source:MGI Symbol;Acc:MGI:3037818]	-
ENSMUSG00000032691	4437.46	3509.85	4126.54	5937.44	95.632	119.474	135.723	115.228	4502.82	116.514	5.27149	8.27e-207	1.87e-203	Nlrp3	11	59541568	59566956	+	4057	protein_coding	NLR family, pyrin domain containing 3 [Source:MGI Symbol;Acc:MGI:2653833]	-
ENSMUSG00000045502	7555.59	4932.09	5197.94	6759.43	127.509	116.512	169.654	179.339	6111.26	148.254	5.36283	3.28e-205	6.81e-202	Hcar2	5	123863570	123865499	-	1930	protein_coding	hydroxycarboxylic acid receptor 2 [Source:MGI Symbol;Acc:MGI:1933383]	-
ENSMUSG00000054072	31218.5	27400.5	25753.7	40778.9	922.45	771.151	785.12	1154.87	31287.9	908.399	5.10574	5.92e-205	1.13e-201	Iigp1	18	60376029	60392627	+	3121	protein_coding	interferon inducible GTPase 1 [Source:MGI Symbol;Acc:MGI:1926259]	-
ENSMUSG00000026104	7302.57	6996.82	6900.39	8081.54	1017.09	862.978	964.199	1086.43	7320.33	982.674	2.89666	1.42e-195	2.53e-192	Stat1	1	52119440	52161865	+	7105	protein_coding	signal transducer and activator of transcription 1 [Source:MGI Symbol;Acc:MGI:103063]	STAT
ENSMUSG00000018930	2638.66	1851.89	2586.33	3013.28	15.9387	10.8613	6.59765	8.66373	2522.54	10.5153	7.91894	1.28e-188	2.12e-185	Ccl4	11	83662584	83664683	+	660	protein_coding	chemokine (C-C motif) ligand 4 [Source:MGI Symbol;Acc:MGI:98261]	-
ENSMUSG00000019122	7187.75	6114.63	7048.93	5748.71	312.796	446.3	450.525	466.108	6525.01	418.932	3.96029	1.28e-187	1.99e-184	Ccl9	11	83572919	83578636	-	3045	protein_coding	chemokine (C-C motif) ligand 9 [Source:MGI Symbol;Acc:MGI:104533]	-
ENSMUSG00000040938	228.571	209.855	185.415	155.172	2354.94	2238.41	2208.33	2050.7	194.753	2213.09	-3.50599	2.27e-185	3.33e-182	Slc16a11	11	70212752	70216417	+	2554	protein_coding	solute carrier family 16 (monocarboxylic acid transporters), member 11 [Source:MGI Symbol;Acc:MGI:2663709]	-
ENSMUSG00000022534	2598.26	1929.47	1940.54	3041.59	38.8505	60.2307	56.5513	52.8487	2377.46	52.1203	5.51019	6.35e-180	8.8e-177	Mefv	16	3707218	3718097	-	3251	protein_coding	Mediterranean fever [Source:MGI Symbol;Acc:MGI:1859396]	-
ENSMUSG00000050370	1784.98	1276.04	1782.51	2061.28	36.8582	48.3821	45.241	51.116	1726.2	45.3993	5.24549	1.36e-178	1.78e-175	Ch25h	19	34473786	34475135	-	1350	protein_coding	cholesterol 25-hydroxylase [Source:MGI Symbol;Acc:MGI:1333869]	-
ENSMUSG00000042677	3449.82	2733.09	3429.12	3426.37	353.639	403.842	392.089	408.928	3259.6	389.624	3.0639	1.43e-175	1.78e-172	Zc3h12a	4	125118423	125127840	-	2882	protein_coding	zinc finger CCCH type containing 12A [Source:MGI Symbol;Acc:MGI:2385891]	-
ENSMUSG00000021266	21921.5	24880.2	20134.4	23501.3	3738.61	3583.24	4004.77	3366.72	22609.3	3673.34	2.62184	2.07e-171	2.45e-168	Wars	12	108860030	108894174	-	3447	protein_coding	tryptophanyl-tRNA synthetase [Source:MGI Symbol;Acc:MGI:104630]	-
ENSMUSG00000055172	6630.67	6692.48	6107.1	6322.22	1692.49	1647.95	1592.86	1754.4	6438.12	1671.93	1.94499	3.18e-168	3.6e-165	C1ra	6	124512405	124523443	+	2981	protein_coding	complement component 1, r subcomponent A [Source:MGI Symbol;Acc:MGI:1355313]	-
ENSMUSG00000012428	13792.9	14093.1	15333.6	15103.1	517.01	555.9	638.087	939.148	14580.7	662.536	4.45886	9.02e-164	9.78e-161	Steap4	5	7960457	7982213	+	3155	protein_coding	STEAP family member 4 [Source:MGI Symbol;Acc:MGI:1923560]	-
ENSMUSG00000056529	6894.33	4790.86	5699.4	8171.71	185.287	200.44	237.515	281.571	6389.07	226.203	4.81823	6.39e-162	6.63e-159	Ptafr	4	132564067	132582683	+	3637	protein_coding	platelet-activating factor receptor [Source:MGI Symbol;Acc:MGI:106066]	-
ENSMUSG00000046879	11416.8	9872.13	9521.48	14629.2	838.772	733.63	902.935	853.377	11359.9	832.179	3.77075	9.54e-157	9.51e-154	Irgm1	11	48861968	48871683	-	5810	protein_coding	immunity-related GTPase family M member 1 [Source:MGI Symbol;Acc:MGI:107567]	-
ENSMUSG00000028965	1505.38	992.584	1309.49	1598.9	25.9003	35.546	32.0457	38.9868	1351.59	33.1197	5.34606	7.14e-156	6.84e-153	Tnfrsf9	4	150914562	150946102	+	2722	protein_coding	tumor necrosis factor receptor superfamily, member 9 [Source:MGI Symbol;Acc:MGI:1101059]	-
ENSMUSG00000058715	4837.19	3347.73	3340.63	4563.95	252.03	292.267	280.871	291.968	4022.38	279.284	3.8478	2.52e-155	2.33e-152	Fcer1g	1	171229572	171234365	-	874	protein_coding	Fc receptor, IgE, high affinity I, gamma polypeptide [Source:MGI Symbol;Acc:MGI:95496]	-
ENSMUSG00000040026	232393	136079	133797	160410	109.578	100.714	111.217	234.787	165670	139.074	10.2169	1.88e-154	1.67e-151	Saa3	7	46711998	46715700	-	2606	protein_coding	serum amyloid A 3 [Source:MGI Symbol;Acc:MGI:98223]	-
ENSMUSG00000053175	3047.96	2373.05	3023.53	3030.05	361.608	383.107	340.25	391.6	2868.65	369.141	2.9577	1.69e-153	1.46e-150	Bcl3	7	19808462	19822770	-	2475	protein_coding	B cell leukemia/lymphoma 3 [Source:MGI Symbol;Acc:MGI:88140]	-
ENSMUSG00000078853	15994.6	14820.1	13537.4	17522.9	648.504	424.577	718.201	835.183	15468.8	656.616	4.55747	5e-153	4.15e-150	Igtp	11	58199556	58207591	+	2022	protein_coding	interferon gamma induced GTPase [Source:MGI Symbol;Acc:MGI:107729]	-
ENSMUSG00000069792	10849.1	5937.6	5810.02	8523.99	72.7201	145.146	133.838	135.154	7780.19	121.715	5.99704	2.87e-152	2.31e-149	Wfdc17	11	83703991	83706268	+	533	protein_coding	WAP four-disulfide core domain 17 [Source:MGI Symbol;Acc:MGI:3649773]	-
ENSMUSG00000049988	1692.49	1198.46	1262.09	1556.97	80.6895	88.865	100.85	86.6373	1427.5	89.2604	3.99874	3.71e-150	2.89e-147	Lrrc25	8	70616155	70621483	+	2039	protein_coding	leucine rich repeat containing 25 [Source:MGI Symbol;Acc:MGI:2445284]	-
ENSMUSG00000079227	2969.29	2311.39	2487.3	3555.33	211.187	169.831	193.217	173.275	2830.83	186.877	3.92167	2.9e-147	2.19e-144	Ccr5	9	124121543	124147699	+	8434	protein_coding	chemokine (C-C motif) receptor 5 [Source:MGI Symbol;Acc:MGI:107182]	-
ENSMUSG00000026656	6803.96	4955.96	5162.12	6508.85	456.244	616.131	527.812	515.492	5857.72	528.92	3.46926	3.28e-144	2.4e-141	Fcgr2b	1	170958617	170976547	-	5790	protein_coding	Fc receptor, IgG, low affinity IIb [Source:MGI Symbol;Acc:MGI:95499]	-
ENSMUSG00000051439	22895.3	14538.7	16516.7	22640.5	426.359	517.392	668.247	784.067	19147.8	599.016	4.99771	4.81e-144	3.43e-141	Cd14	18	36725074	36726736	-	1572	protein_coding	CD14 antigen [Source:MGI Symbol;Acc:MGI:88318]	-
ENSMUSG00000025044	4189.75	2891.22	3300.6	4747.43	114.559	188.591	154.573	162.878	3782.25	155.15	4.60691	6.1e-143	4.22e-140	Msr1	8	39581685	39642673	-	6344	protein_coding	macrophage scavenger receptor 1 [Source:MGI Symbol;Acc:MGI:98257]	-
ENSMUSG00000025804	2715.21	2094.57	2241.84	2772.13	125.517	165.881	205.47	159.413	2455.94	164.07	3.90297	9.79e-143	6.6e-140	Ccr1	9	123962124	123968692	-	2833	protein_coding	chemokine (C-C motif) receptor 1 [Source:MGI Symbol;Acc:MGI:104618]	-
ENSMUSG00000071715	4700.05	3379.56	3852.63	4682.43	397.47	458.149	471.261	443.583	4153.67	442.616	3.22999	1.71e-142	1.12e-139	Ncf4	15	78244801	78262580	+	2020	protein_coding	neutrophil cytosolic factor 4 [Source:MGI Symbol;Acc:MGI:109186]	-
ENSMUSG00000034116	4087.69	3346.74	3814.7	4368.94	644.52	562.812	603.213	636.784	3904.52	611.832	2.67366	2.33e-142	1.49e-139	Vav1	17	57279100	57328031	+	3688	protein_coding	vav 1 oncogene [Source:MGI Symbol;Acc:MGI:98923]	-
ENSMUSG00000078921	6961.3	6200.17	5740.49	7906.45	355.631	260.671	406.227	466.108	6702.1	372.159	4.16937	1.55e-140	9.65e-138	Tgtp2	11	49057194	49064206	-	2938	protein_coding	T cell specific GTPase 2 [Source:MGI Symbol;Acc:MGI:3710083]	-
ENSMUSG00000035004	5051.94	3270.16	3381.72	5097.62	236.091	219.2	248.826	252.114	4200.36	239.058	4.13456	3.4e-140	2.07e-137	Igsf6	7	121064067	121074572	-	2175	protein_coding	immunoglobulin superfamily, member 6 [Source:MGI Symbol;Acc:MGI:1891393]	-
ENSMUSG00000037440	2454.74	2147.28	1720.36	1614.63	123.525	146.134	138.551	133.421	1984.25	135.408	3.87323	6.01e-140	3.57e-137	Vnn1	10	23894688	23905343	+	2416	protein_coding	vanin 1 [Source:MGI Symbol;Acc:MGI:108395]	-
ENSMUSG00000029915	2804.51	1910.57	1986.89	3664.37	59.77	57.2686	75.4017	64.1116	2591.59	64.138	5.33554	7.19e-138	4.17e-135	Clec5a	6	40574894	40585821	-	3840	protein_coding	C-type lectin domain family 5, member a [Source:MGI Symbol;Acc:MGI:1345151]	-
ENSMUSG00000035373	1662.72	1110.94	1674	1978.45	4.98083	6.91172	11.3103	18.1938	1606.53	10.3492	7.25038	7.46e-138	4.23e-135	Ccl7	11	82045712	82047525	+	801	protein_coding	chemokine (C-C motif) ligand 7 [Source:MGI Symbol;Acc:MGI:99512]	-
ENSMUSG00000028270	18440.9	14960.4	14268.5	24538.2	1071.88	943.944	1139.51	1225.92	18052	1095.31	4.04253	3.31e-132	1.81e-129	Gbp2	3	142620602	142638008	+	2516	protein_coding	guanylate binding protein 2 [Source:MGI Symbol;Acc:MGI:102772]	-
ENSMUSG00000064246	104537	85909.2	96840.3	83667.2	12056.6	15715.3	13162.3	14737.9	92738.3	13918	2.7362	3.34e-132	1.81e-129	Chil1	1	134182176	134190181	+	2804	protein_coding	chitinase-like 1 [Source:MGI Symbol;Acc:MGI:1340899]	-
ENSMUSG00000024661	221943	162011	174493	202805	27516.1	30709.8	29886.4	26596.8	190313	28677.3	2.7304	3.07e-131	1.63e-128	Fth1	19	9982703	9985092	+	866	protein_coding	ferritin heavy polypeptide 1 [Source:MGI Symbol;Acc:MGI:95588]	-
ENSMUSG00000022769	3565.7	3539.69	3810.49	3873.02	318.773	391.994	511.789	425.389	3697.22	411.986	3.16492	1.9e-130	9.88e-128	Sdf2l1	16	17130138	17132383	-	1108	protein_coding	stromal cell-derived factor 2-like 1 [Source:MGI Symbol;Acc:MGI:2149842]	-
ENSMUSG00000021281	20722.3	14187.6	15187.2	26617.3	645.516	810.647	951.004	728.619	19178.6	783.946	4.61256	3.5e-128	1.78e-125	Tnfaip2	12	111442469	111455018	+	4984	protein_coding	tumor necrosis factor, alpha-induced protein 2 [Source:MGI Symbol;Acc:MGI:104960]	-
ENSMUSG00000027199	4011.15	3093.12	3184.71	4101.58	417.394	455.186	364.756	453.113	3597.64	422.612	3.08945	7.73e-128	3.85e-125	Gatm	2	122594467	122611303	-	3001	protein_coding	glycine amidinotransferase (L-arginine:glycine amidinotransferase) [Source:MGI Symbol;Acc:MGI:1914342]	-
ENSMUSG00000040264	23742.6	18179.8	18896.5	36462.3	1026.05	858.041	1033	994.596	24320.3	977.923	4.63625	1.61e-127	7.86e-125	Gbp2b	3	142594847	142619179	+	2823	protein_coding	guanylate binding protein 2b [Source:MGI Symbol;Acc:MGI:95666]	-
ENSMUSG00000059657	1455.41	889.148	979.749	1508.74	13.9463	24.6847	20.7355	19.9266	1208.26	19.8233	5.92832	2.27e-127	1.09e-124	Stfa2l1	16	36156811	36161953	+	419	protein_coding	stefin A2 like 1 [Source:MGI Symbol;Acc:MGI:3524944]	-
ENSMUSG00000059824	177.541	184.991	184.361	105.895	3286.35	4064.09	2632.46	3035.77	163.197	3254.67	-4.31742	9.78e-126	4.6e-123	Dbp	7	45705088	45710203	+	2993	protein_coding	D site albumin promoter binding protein [Source:MGI Symbol;Acc:MGI:94866]	TF_bZIP
ENSMUSG00000020651	2083.71	1635.08	1898.4	2370.57	72.7201	140.209	97.0797	109.163	1996.94	104.793	4.25167	2.39e-125	1.1e-122	Slc26a4	12	31519827	31559969	-	3109	protein_coding	solute carrier family 26, member 4 [Source:MGI Symbol;Acc:MGI:1346029]	-
ENSMUSG00000053113	12285.4	8318.61	10912.1	13138.3	1166.51	1225.35	1100.86	1257.11	11163.6	1187.46	3.23276	1.38e-124	6.27e-122	Socs3	11	117966079	117970047	-	2891	protein_coding	suppressor of cytokine signaling 3 [Source:MGI Symbol;Acc:MGI:1201791]	-
ENSMUSG00000004609	4419.39	3531.73	4053.84	4545.08	413.409	603.295	508.961	492.1	4137.51	504.441	3.036	2.62e-122	1.16e-119	Cd33	7	43524216	43544428	-	7771	protein_coding	CD33 antigen [Source:MGI Symbol;Acc:MGI:99440]	-
ENSMUSG00000102037	2493.01	1516.72	1879.43	2460.74	92.6435	128.361	88.597	110.896	2087.48	105.124	4.31142	1.24e-121	5.43e-119	Bcl2a1a	9	88956900	88962419	+	819	protein_coding	B cell leukemia/lymphoma 2 related protein A1a [Source:MGI Symbol;Acc:MGI:102687]	-
ENSMUSG00000052270	7551.34	4513.37	4405.71	7531.1	209.195	276.469	278.986	270.308	6000.38	258.74	4.53506	1.82e-121	7.84e-119	Fpr2	17	17887824	17893952	+	1296	protein_coding	formyl peptide receptor 2 [Source:MGI Symbol;Acc:MGI:1278319]	-
ENSMUSG00000027399	5431.48	2936.97	3917.94	5333.52	253.026	214.263	208.297	228.722	4404.98	226.077	4.28434	2.28e-121	9.65e-119	Il1a	2	129299610	129309972	-	1974	protein_coding	interleukin 1 alpha [Source:MGI Symbol;Acc:MGI:96542]	-
ENSMUSG00000059498	3068.16	2285.53	2408.29	2984.97	253.026	329.788	302.549	330.088	2686.74	303.863	3.14354	3.48e-120	1.45e-117	Fcgr3	1	171051174	171064935	-	1736	protein_coding	Fc receptor, IgG, low affinity III [Source:MGI Symbol;Acc:MGI:95500]	-
ENSMUSG00000001156	10746	8031.18	8932.58	13077.5	1042.99	1076.25	1050.91	1017.12	10196.8	1046.82	3.28407	8.81e-119	3.6e-116	Mxd1	6	86647042	86669161	-	7072	protein_coding	MAX dimerization protein 1 [Source:MGI Symbol;Acc:MGI:96908]	bHLH
ENSMUSG00000049037	1555.34	1248.19	1143.04	1696.41	130.498	127.373	129.125	128.223	1410.75	128.805	3.45317	1.02e-118	4.11e-116	Clec4a1	6	122921848	122934619	+	1558	protein_coding	C-type lectin domain family 4, member a1 [Source:MGI Symbol;Acc:MGI:3036291]	-
ENSMUSG00000014599	5110.41	4932.09	5877.44	5360.78	1413.56	1241.15	1364.77	1309.09	5320.18	1332.14	1.99775	1.06e-117	4.21e-115	Csf1	3	107741048	107760469	-	5281	protein_coding	colony stimulating factor 1 (macrophage) [Source:MGI Symbol;Acc:MGI:1339753]	-
ENSMUSG00000042349	6605.16	4525.31	4889.27	6737.41	507.049	469.997	524.042	609.06	5689.29	527.537	3.43029	7.97e-117	3.11e-114	Ikbke	1	131254343	131279606	-	9018	protein_coding	inhibitor of kappaB kinase epsilon [Source:MGI Symbol;Acc:MGI:1929612]	-
ENSMUSG00000035493	12677.7	9519.06	10891	12512.3	1596.85	1980.7	1836.03	1637.44	11400	1762.76	2.6932	1.3e-115	4.99e-113	Tgfbi	13	56609523	56639562	+	3771	protein_coding	transforming growth factor, beta induced [Source:MGI Symbol;Acc:MGI:99959]	-
ENSMUSG00000035352	677.207	769.799	746.927	1111.37	23.908	13.8234	11.3103	19.0602	826.326	17.0255	5.60171	5.39e-112	2.04e-109	Ccl12	11	82101845	82103400	+	537	protein_coding	chemokine (C-C motif) ligand 12 [Source:MGI Symbol;Acc:MGI:108224]	-
ENSMUSG00000026180	2212.35	2155.24	2325.06	2869.64	113.563	148.108	197.929	201.865	2390.57	165.366	3.8509	2.31e-111	8.59e-109	Cxcr2	1	74153989	74161246	+	3048	protein_coding	chemokine (C-X-C motif) receptor 2 [Source:MGI Symbol;Acc:MGI:105303]	-
ENSMUSG00000021091	11123.4	14165.7	11584.2	12859.4	598.696	1150.31	705.006	718.223	12433.2	793.058	3.97084	8.5e-111	3.12e-108	Serpina3n	12	104406729	104414329	+	2064	protein_coding	serine (or cysteine) peptidase inhibitor, clade A, member 3N [Source:MGI Symbol;Acc:MGI:105045]	-
ENSMUSG00000026177	4017.53	2488.42	2872.88	3808.01	262.988	315.965	288.411	273.774	3296.71	285.284	3.53066	1.16e-110	4.18e-108	Slc11a1	1	74375195	74386062	+	3705	protein_coding	solute carrier family 11 (proton-coupled divalent metal ion transporters), member 1 [Source:MGI Symbol;Acc:MGI:1345275]	-
ENSMUSG00000024679	5718.52	4003.16	3776.78	6645.15	171.341	287.33	225.263	247.783	5035.9	232.929	4.43393	1.27e-110	4.53e-108	Ms4a6d	19	11586604	11604849	-	1735	protein_coding	membrane-spanning 4-domains, subfamily A, member 6D [Source:MGI Symbol;Acc:MGI:1916024]	-
ENSMUSG00000027514	5264.57	3739.59	3242.65	6438.6	194.252	141.197	193.217	220.059	4671.35	187.181	4.64033	1.54e-110	5.41e-108	Zbp1	2	173206612	173218923	-	3529	protein_coding	Z-DNA binding protein 1 [Source:MGI Symbol;Acc:MGI:1927449]	-
ENSMUSG00000028599	14082.1	9303.24	10881.5	13507.3	1019.08	1144.38	1287.48	1389.66	11943.5	1210.15	3.30264	1.61e-110	5.57e-108	Tnfrsf1b	4	145213463	145246870	-	3818	protein_coding	tumor necrosis factor receptor superfamily, member 1b [Source:MGI Symbol;Acc:MGI:1314883]	-
ENSMUSG00000047945	10956.5	6926.21	8294.16	13815.6	508.045	388.044	366.641	535.418	9998.11	449.537	4.47485	2.88e-109	9.83e-107	Marcksl1	4	129513581	129515985	+	1605	protein_coding	MARCKS-like 1 [Source:MGI Symbol;Acc:MGI:97143]	-
ENSMUSG00000069874	9505.35	9659.29	9512	10827.5	843.753	566.761	1046.2	983.333	9876.02	860.011	3.52106	2.69e-105	9.05e-103	Irgm2	11	58199618	58222782	+	3690	protein_coding	immunity-related GTPase family M member 2 [Source:MGI Symbol;Acc:MGI:1926262]	-
ENSMUSG00000024672	681.459	534.086	626.829	603.914	52.7968	57.2686	56.5513	72.7753	611.572	59.848	3.34772	5.08e-105	1.69e-102	Ms4a7	19	11321039	11336146	-	4453	protein_coding	membrane-spanning 4-domains, subfamily A, member 7 [Source:MGI Symbol;Acc:MGI:1918846]	-
ENSMUSG00000021125	2175.14	1636.07	1441.18	1850.53	127.509	184.642	151.746	180.206	1775.73	161.026	3.46185	2.73e-104	8.97e-102	Arg2	12	79130777	79156301	+	1428	protein_coding	arginase type II [Source:MGI Symbol;Acc:MGI:1330806]	-
ENSMUSG00000104713	979.133	836.436	1048.23	1551.72	45.8237	24.6847	35.8158	38.9868	1103.88	36.3277	4.92429	1.4e-103	4.53e-101	Gbp6	5	105270702	105293698	-	5954	protein_coding	guanylate binding protein 6 [Source:MGI Symbol;Acc:MGI:2140937]	-
ENSMUSG00000020227	3112.81	2306.41	2450.43	3481.94	201.226	281.406	284.641	220.925	2837.9	247.049	3.52213	6.04e-103	1.93e-100	Irak3	10	120141648	120202130	-	3676	protein_coding	interleukin-1 receptor-associated kinase 3 [Source:MGI Symbol;Acc:MGI:1921164]	-
ENSMUSG00000063388	492.224	550.993	462.484	690.936	15.9387	13.8234	17.9079	12.1292	549.159	14.9498	5.2034	1.31e-102	4.14e-100	BC023105	18	60441753	60442983	+	1227	pseudogene	cDNA sequence BC023105 [Source:MGI Symbol;Acc:MGI:2384767]	-
ENSMUSG00000030786	3197.86	2025.95	2438.84	2793.1	202.222	236.973	290.296	260.778	2613.94	247.567	3.39935	4.58e-102	1.43e-99	Itgam	7	128062640	128118491	+	5024	protein_coding	integrin alpha M [Source:MGI Symbol;Acc:MGI:96607]	-
ENSMUSG00000071713	10607.8	7908.84	9487.77	11835	728.198	1061.44	1075.42	1092.5	9959.86	989.388	3.33121	1.27e-101	3.92e-99	Csf2rb	15	78325752	78353847	+	7277	protein_coding	colony stimulating factor 2 receptor, beta, low-affinity (granulocyte-macrophage) [Source:MGI Symbol;Acc:MGI:1339759]	-
ENSMUSG00000070427	2849.16	2311.39	1704.55	2505.82	210.191	167.856	196.987	236.52	2342.73	202.888	3.52825	5.01e-101	1.52e-98	Il18bp	7	102014885	102018690	-	3026	protein_coding	interleukin 18 binding protein [Source:MGI Symbol;Acc:MGI:1333800]	-
ENSMUSG00000056071	30059.7	17106.7	19685.6	30094	580.765	866.928	1231.87	894.963	24236.5	893.633	4.76118	1.06e-100	3.18e-98	S100a9	3	90692632	90695721	-	522	protein_coding	S100 calcium binding protein A9 (calgranulin B) [Source:MGI Symbol;Acc:MGI:1338947]	-
ENSMUSG00000068606	862.19	926.942	1013.46	1240.33	5.977	2.96217	1.88504	6.06461	1010.73	4.2222	7.89351	1.49e-100	4.42e-98	Gm4841	18	60268301	60273267	-	2838	protein_coding	predicted gene 4841 [Source:MGI Symbol;Acc:MGI:3643814]	-
ENSMUSG00000036905	4788.29	4329.38	3990.64	4254.66	415.401	566.761	569.283	686.167	4340.74	559.403	2.95495	2.32e-100	6.8e-98	C1qb	4	136880129	136886187	-	1088	protein_coding	complement component 1, q subcomponent, beta polypeptide [Source:MGI Symbol;Acc:MGI:88224]	-
ENSMUSG00000057606	30.8305	45.7504	30.5513	19.9208	1017.09	985.414	832.246	644.581	31.7632	869.832	-4.77051	5.13e-100	1.49e-97	Colq	14	31523082	31591343	-	3803	protein_coding	collagen-like tail subunit (single strand of homotrimer) of asymmetric acetylcholinesterase [Source:MGI Symbol;Acc:MGI:1338761]	-
ENSMUSG00000019850	9474.52	7349.89	8567.01	12988.3	732.182	899.512	680.5	902.76	9594.94	803.739	3.57732	1.06e-98	3.03e-96	Tnfaip3	10	19000910	19015657	-	7226	protein_coding	tumor necrosis factor, alpha-induced protein 3 [Source:MGI Symbol;Acc:MGI:1196377]	-
ENSMUSG00000039699	2160.26	1794.21	1826.76	2782.62	124.521	144.159	204.527	153.348	2140.96	156.639	3.77182	4.18e-98	1.19e-95	Batf2	19	6140983	6172476	+	2522	protein_coding	basic leucine zipper transcription factor, ATF-like 2 [Source:MGI Symbol;Acc:MGI:1921731]	TF_bZIP
ENSMUSG00000037321	10589.7	9083.43	8967.34	12898.2	1746.28	1509.72	1606.06	1422.58	10384.7	1571.16	2.7247	1.01e-97	2.84e-95	Tap1	17	34187553	34197225	+	5476	protein_coding	transporter 1, ATP-binding cassette, sub-family B (MDR/TAP) [Source:MGI Symbol;Acc:MGI:98483]	-
ENSMUSG00000030218	22017.2	25974.3	25823.2	25301.5	4590.33	5787.09	4499.6	5557.78	24779	5108.7	2.27806	3.25e-97	8.99e-95	Mgp	6	136872435	136875823	-	1187	protein_coding	matrix Gla protein [Source:MGI Symbol;Acc:MGI:96976]	-
ENSMUSG00000028268	10793.8	8348.45	8320.5	14804.3	931.416	787.937	869.947	910.558	10566.8	874.964	3.59409	5.97e-97	1.63e-94	Gbp3	3	142560026	142573209	+	3265	protein_coding	guanylate binding protein 3 [Source:MGI Symbol;Acc:MGI:1926263]	-
ENSMUSG00000099974	4410.88	2724.14	2968.75	4353.21	162.375	249.809	237.515	264.244	3614.24	228.486	3.98247	9.69e-97	2.63e-94	Bcl2a1d	9	88723285	88731914	-	863	protein_coding	B cell leukemia/lymphoma 2 related protein A1d [Source:MGI Symbol;Acc:MGI:1278325]	-
ENSMUSG00000031765	6375.53	5773.5	5413.91	7934.76	512.03	751.403	646.569	784.934	6374.42	673.734	3.24158	1.03e-95	2.77e-93	Mt1	8	94179082	94180327	+	1246	protein_coding	metallothionein 1 [Source:MGI Symbol;Acc:MGI:97171]	-
ENSMUSG00000015947	1654.21	1417.27	1479.11	1954.33	93.6396	155.02	152.688	163.744	1626.23	141.273	3.52276	1.63e-95	4.32e-93	Fcgr1	3	96282909	96293969	-	2589	protein_coding	Fc receptor, IgG, high affinity I [Source:MGI Symbol;Acc:MGI:95498]	-
ENSMUSG00000003617	21087	22202.8	19716.1	21576.3	3554.32	3819.22	4375.18	4994.64	21145.6	4185.84	2.33658	3.49e-95	9.17e-93	Cp	3	19957054	20009145	+	9566	protein_coding	ceruloplasmin [Source:MGI Symbol;Acc:MGI:88476]	-
ENSMUSG00000039395	1379.93	925.947	1001.87	932.082	96.6281	68.1299	73.5166	96.1674	1059.96	83.6105	3.6626	8.2e-95	2.13e-92	Mreg	1	72159442	72212307	-	2284	protein_coding	melanoregulin [Source:MGI Symbol;Acc:MGI:2151839]	-
ENSMUSG00000104348	584.716	422.694	488.821	544.151	12.9502	6.91172	8.48269	4.33186	510.095	8.16911	5.98424	4.38e-94	1.12e-91	Gm37691	1	193281271	193283843	+	2573	TEC	predicted gene, 37691 [Source:MGI Symbol;Acc:MGI:5610919]	-
ENSMUSG00000022126	16369.9	8257.94	10246.3	23530.6	0.996166	5.92434	4.71261	6.93098	14601.2	4.64102	11.6065	7.2e-94	1.83e-91	Acod1	14	103046977	103056573	+	2623	protein_coding	aconitate decarboxylase 1 [Source:MGI Symbol;Acc:MGI:103206]	-
ENSMUSG00000044162	1037.6	677.304	814.351	1126.05	26.8965	35.546	18.8504	45.0514	913.827	31.5861	4.84838	1.22e-93	3.08e-91	Tnip3	6	65525313	65634040	+	10916	protein_coding	TNFAIP3 interacting protein 3 [Source:MGI Symbol;Acc:MGI:3041165]	-
ENSMUSG00000028859	7722.5	6561.2	8091.89	9474.95	815.86	948.881	1243.19	983.333	7962.63	997.815	2.99619	2.44e-93	6.09e-91	Csf3r	4	126024550	126044440	+	3609	protein_coding	colony stimulating factor 3 receptor (granulocyte) [Source:MGI Symbol;Acc:MGI:1339755]	-
ENSMUSG00000024014	7799.04	5378.65	6698.11	7424.16	1200.38	997.263	1129.14	955.609	6824.99	1070.6	2.6726	8.65e-93	2.14e-90	Pim1	17	29490812	29496111	+	2638	protein_coding	proviral integration site 1 [Source:MGI Symbol;Acc:MGI:97584]	-
ENSMUSG00000040253	13263.5	13819.6	13420.5	19619.9	1556.01	1376.42	1745.55	2016.05	15030.8	1673.51	3.16672	1.03e-92	2.51e-90	Gbp7	3	142530342	142550149	+	5614	protein_coding	guanylate binding protein 7 [Source:MGI Symbol;Acc:MGI:2444421]	-
ENSMUSG00000025225	6345.76	5079.28	5875.34	6885.25	1226.28	1273.73	1305.39	1417.39	6046.41	1305.7	2.21095	1.43e-92	3.46e-90	Nfkb2	19	46304737	46312090	+	3289	protein_coding	nuclear factor of kappa light polypeptide gene enhancer in B cells 2, p49/p100 [Source:MGI Symbol;Acc:MGI:1099800]	RHD
ENSMUSG00000031504	1740.33	1122.87	1330.56	1725.77	168.352	149.096	163.999	160.279	1479.88	160.431	3.20524	3.83e-92	9.19e-90	Rab20	8	11453518	11478710	-	1392	protein_coding	RAB20, member RAS oncogene family [Source:MGI Symbol;Acc:MGI:102789]	-
ENSMUSG00000040328	1288.5	1008.5	1054.55	2043.45	46.8198	41.4703	46.1835	61.5125	1348.75	48.9965	4.7793	7.59e-92	1.8e-89	Olfr56	11	48978889	49135387	+	4537	protein_coding	olfactory receptor 56 [Source:MGI Symbol;Acc:MGI:1333785]	-
ENSMUSG00000046718	12194	9134.16	7859.06	11075.9	1536.09	1291.51	1366.66	1523.95	10065.8	1429.55	2.81574	1.45e-91	3.42e-89	Bst2	8	71534255	71537456	-	903	protein_coding	bone marrow stromal cell antigen 2 [Source:MGI Symbol;Acc:MGI:1916800]	-
ENSMUSG00000020400	6950.67	5113.1	5629.87	8005	814.864	944.932	929.326	920.954	6424.66	902.519	2.83146	4.8e-90	1.12e-87	Tnip1	11	54910785	54962917	-	3539	protein_coding	TNFAIP3 interacting protein 1 [Source:MGI Symbol;Acc:MGI:1926194]	-
ENSMUSG00000041754	1649.96	889.148	880.721	1502.45	36.8582	31.5965	52.7812	32.0558	1230.57	38.3229	5.00526	7.22e-90	1.67e-87	Trem3	17	48247777	48258841	+	994	protein_coding	triggering receptor expressed on myeloid cells 3 [Source:MGI Symbol;Acc:MGI:1930003]	-
ENSMUSG00000027995	8957.84	6726.3	7624.14	9747.55	320.766	503.569	687.098	596.931	8263.96	527.091	3.97011	1.15e-89	2.63e-87	Tlr2	3	83836272	83841767	-	3014	protein_coding	toll-like receptor 2 [Source:MGI Symbol;Acc:MGI:1346060]	-
ENSMUSG00000026981	12948.8	8698.54	10757.2	15445.9	73.7163	169.831	167.769	167.21	11962.6	144.631	6.36924	1.25e-89	2.83e-87	Il1rn	2	24336853	24351494	+	5535	protein_coding	interleukin 1 receptor antagonist [Source:MGI Symbol;Acc:MGI:96547]	-
ENSMUSG00000015950	9936.97	6772.05	7398.69	11160.9	744.136	1033.8	865.234	768.473	8817.15	852.91	3.36998	2.7e-89	6.06e-87	Ncf1	5	134220053	134229625	-	3663	protein_coding	neutrophil cytosolic factor 1 [Source:MGI Symbol;Acc:MGI:97283]	-
ENSMUSG00000026073	1136.47	704.158	616.294	1290.66	16.9348	26.6595	21.678	20.7929	936.895	21.5163	5.44464	9.67e-89	2.15e-86	Il1r2	1	40074079	40125231	+	1908	protein_coding	interleukin 1 receptor, type II [Source:MGI Symbol;Acc:MGI:96546]	-
ENSMUSG00000040711	2504.71	2501.35	2909.75	3525.98	491.11	539.115	507.076	490.367	2860.45	506.917	2.49654	1.4e-87	3.08e-85	Sh3pxd2b	11	32347820	32428173	+	9709	protein_coding	SH3 and PX domains 2B [Source:MGI Symbol;Acc:MGI:2442062]	-
ENSMUSG00000061175	2196.4	1878.75	1936.32	2010.95	648.504	603.295	622.064	621.189	2005.61	623.763	1.68491	1.96e-87	4.28e-85	Fnip2	3	79455974	79567796	-	8364	protein_coding	folliculin interacting protein 2 [Source:MGI Symbol;Acc:MGI:2683054]	-
ENSMUSG00000058427	4974.33	3251.26	5230.6	5222.39	16.9348	20.7352	28.2756	51.9824	4669.64	29.482	7.29944	2.73e-87	5.92e-85	Cxcl2	5	90903871	90905938	+	2068	protein_coding	chemokine (C-X-C motif) ligand 2 [Source:MGI Symbol;Acc:MGI:1340094]	-
ENSMUSG00000074622	955.744	981.644	1062.98	1020.15	268.965	264.62	233.745	224.391	1005.13	247.93	2.02123	1.68e-86	3.62e-84	Mafb	2	160363703	160367065	-	3363	protein_coding	v-maf musculoaponeurotic fibrosarcoma oncogene family, protein B (avian) [Source:MGI Symbol;Acc:MGI:104555]	TF_bZIP
ENSMUSG00000027907	17940.1	16116.1	16494.6	16993.5	5829.57	6556.26	6093.4	6484.8	16886.1	6241.01	1.43592	1.89e-86	4.03e-84	S100a11	3	93520488	93526287	+	511	protein_coding	S100 calcium binding protein A11 [Source:MGI Symbol;Acc:MGI:1338798]	-
ENSMUSG00000074115	604.915	601.717	723.75	614.398	5.977	1.97478	3.77008	4.33186	636.195	4.01343	7.30714	3.57e-86	7.47e-84	Saa1	7	46740497	46742980	-	2478	protein_coding	serum amyloid A 1 [Source:MGI Symbol;Acc:MGI:98221]	-
ENSMUSG00000022500	5738.72	4641.67	5585.62	6462.72	1107.74	1266.82	1245.07	1262.3	5607.18	1220.48	2.19963	3.57e-86	7.47e-84	Litaf	16	10959275	11066157	-	5156	protein_coding	LPS-induced TN factor [Source:MGI Symbol;Acc:MGI:1929512]	zf-LITAF-like
ENSMUSG00000024397	1788.17	1307.86	1204.14	1745.69	94.6358	125.398	90.482	151.615	1511.47	115.533	3.70703	5.29e-86	1.1e-83	Aif1	17	35170991	35176068	-	1532	protein_coding	allograft inflammatory factor 1 [Source:MGI Symbol;Acc:MGI:1343098]	-
ENSMUSG00000001517	576.211	588.787	608.92	591.332	142.452	130.335	128.183	132.555	591.312	133.381	2.14895	7.55e-86	1.56e-83	Foxm1	6	128362967	128376146	+	5754	protein_coding	forkhead box M1 [Source:MGI Symbol;Acc:MGI:1347487]	Fork
ENSMUSG00000003206	701.659	549.999	438.253	537.861	20.9195	18.7604	16.9654	34.6549	556.943	22.825	4.59721	1.83e-85	3.74e-83	Ebi3	17	55952640	55957022	+	1154	protein_coding	Epstein-Barr virus induced gene 3 [Source:MGI Symbol;Acc:MGI:1354171]	-
ENSMUSG00000044313	489.035	354.068	372.937	404.706	10.9578	9.87389	13.1953	20.7929	405.186	13.705	4.86737	2.05e-85	4.16e-83	Mab21l3	3	101813076	101848959	-	3610	protein_coding	mab-21-like 3 (C. elegans) [Source:MGI Symbol;Acc:MGI:2446273]	-
ENSMUSG00000021322	1056.74	650.451	676.343	1052.66	27.8927	34.5586	50.8961	42.4523	859.047	38.9499	4.45885	1.43e-84	2.88e-82	Aoah	13	20794113	21036617	+	5925	protein_coding	acyloxyacyl hydrolase [Source:MGI Symbol;Acc:MGI:1350928]	-
ENSMUSG00000020901	3326.5	2480.47	2867.61	3321.53	572.796	629.954	648.454	656.71	2999.03	626.979	2.25756	1.57e-84	3.13e-82	Pik3r5	11	68432121	68497849	+	5550	protein_coding	phosphoinositide-3-kinase regulatory subunit 5 [Source:MGI Symbol;Acc:MGI:2443588]	-
ENSMUSG00000086043	302.989	405.786	313.941	273.648	1947.51	1939.23	1705.02	1723.22	324.091	1828.74	-2.49528	2.01e-84	3.98e-82	Gm12473	4	43631539	43641533	-	579	antisense	predicted gene 12473 [Source:MGI Symbol;Acc:MGI:3652337]	-
ENSMUSG00000022876	2626.97	1827.03	1960.55	3176.84	176.321	184.642	197.929	246.05	2397.85	201.236	3.5733	4.12e-84	8.09e-82	Samsn1	16	75858793	76022281	-	4935	protein_coding	SAM domain, SH3 domain and nuclear localization signals, 1 [Source:MGI Symbol;Acc:MGI:1914992]	-
ENSMUSG00000079597	4595.86	1959.31	2191.27	3484.04	14.9425	17.773	27.3331	16.4611	3057.62	19.1274	7.32016	9.74e-83	1.9e-80	Gm5483	16	36184212	36188111	+	1862	protein_coding	predicted gene 5483 [Source:MGI Symbol;Acc:MGI:3645124]	-
ENSMUSG00000047798	5354.93	3776.39	5194.78	5622.9	486.129	681.299	520.272	397.665	4987.25	521.341	3.2586	1.69e-82	3.27e-80	Cd300lf	11	115116214	115133992	-	5149	protein_coding	CD300 molecule like family member F [Source:MGI Symbol;Acc:MGI:2442359]	-
ENSMUSG00000006818	21583.4	14920.6	15677	22894.2	2248.35	2396.39	2659.79	2847.77	18768.8	2538.08	2.8864	3.91e-82	7.49e-80	Sod2	17	13006846	13040063	+	10008	protein_coding	superoxide dismutase 2, mitochondrial [Source:MGI Symbol;Acc:MGI:98352]	-
ENSMUSG00000044103	4651.15	2926.03	3301.65	4971.8	22.9118	59.2434	54.6662	57.1806	3962.66	48.5005	6.35024	4.54e-82	8.63e-80	Il1f9	2	24186476	24193568	+	1648	protein_coding	interleukin 1 family, member 9 [Source:MGI Symbol;Acc:MGI:2449929]	-
ENSMUSG00000066363	1449.03	1548.55	1589.72	2158.78	98.6205	115.525	69.7466	154.214	1686.52	109.526	3.94215	7.29e-82	1.38e-79	Serpina3f	12	104214544	104221129	+	2290	protein_coding	serine (or cysteine) peptidase inhibitor, clade A, member 3F [Source:MGI Symbol;Acc:MGI:2182838]	-
ENSMUSG00000040659	14806.1	11853.3	12345.9	14440.5	3627.04	3985.1	3750.29	3799.91	13361.4	3790.59	1.81756	9.66e-82	1.81e-79	Efhd2	4	141858142	141874920	-	2381	protein_coding	EF hand domain containing 2 [Source:MGI Symbol;Acc:MGI:106504]	-
ENSMUSG00000043740	937.671	602.711	707.948	936.276	56.7815	73.0668	76.3442	57.1806	796.152	65.8433	3.59676	2.65e-81	4.93e-79	B430306N03Rik	17	48316141	48327024	+	5256	protein_coding	RIKEN cDNA B430306N03 gene [Source:MGI Symbol;Acc:MGI:2443478]	-
ENSMUSG00000052837	10316.5	7884.97	9816.46	9999.18	2544.21	2187.07	2454.32	2420.65	9504.28	2401.56	1.98454	3.77e-81	6.95e-79	Junb	8	84974484	84978718	-	2301	protein_coding	jun B proto-oncogene [Source:MGI Symbol;Acc:MGI:96647]	TF_bZIP
ENSMUSG00000016256	24587.8	18259.4	19291.6	23440.5	4634.17	5239.09	4647.57	4932.26	21394.8	4863.27	2.13725	5.54e-81	1.02e-78	Ctsz	2	174427493	174439039	-	1441	protein_coding	cathepsin Z [Source:MGI Symbol;Acc:MGI:1891190]	-
ENSMUSG00000034266	1629.76	1121.88	1235.75	1230.89	145.44	145.146	142.321	201.865	1304.57	158.693	3.03666	7.76e-81	1.41e-78	Batf	12	85686669	85709087	+	1406	protein_coding	basic leucine zipper transcription factor, ATF-like [Source:MGI Symbol;Acc:MGI:1859147]	TF_bZIP
ENSMUSG00000002111	7722.5	5576.57	6437.9	7510.13	1036.01	1379.38	1279.94	1128.88	6811.77	1206.06	2.49776	1.13e-80	2.04e-78	Spi1	2	91082390	91115756	+	2695	protein_coding	spleen focus forming virus (SFFV) proviral integration oncogene [Source:MGI Symbol;Acc:MGI:98282]	ETS
ENSMUSG00000021133	11102.2	10092.9	10447.5	12184.2	3644.97	3907.1	3725.79	3688.15	10956.7	3741.5	1.55013	1.34e-80	2.41e-78	Susd6	12	80790510	80880835	+	7615	protein_coding	sushi domain containing 6 [Source:MGI Symbol;Acc:MGI:2444661]	-
ENSMUSG00000030148	1403.32	1135.8	1061.92	1125	118.544	185.629	156.458	120.426	1181.51	145.264	3.02527	1.66e-80	2.95e-78	Clec4a2	6	123106428	123143999	+	2926	protein_coding	C-type lectin domain family 4, member a2 [Source:MGI Symbol;Acc:MGI:1349412]	-
ENSMUSG00000027398	17804.1	10531.5	13375.2	20329.7	213.18	218.213	388.319	353.48	15510.1	293.298	5.72411	1.92e-80	3.39e-78	Il1b	2	129364570	129371139	-	1907	protein_coding	interleukin 1 beta [Source:MGI Symbol;Acc:MGI:96543]	-
ENSMUSG00000048852	753.751	826.49	698.466	1058.95	105.594	74.0542	73.5166	85.7709	834.414	84.7338	3.30059	7.47e-80	1.31e-77	Gm12185	11	48904656	48992226	-	5587	protein_coding	predicted gene 12185 [Source:MGI Symbol;Acc:MGI:3652173]	-
ENSMUSG00000025492	26011.3	25002.6	22984.1	26927.6	8260.21	7831.97	8498.71	9200.01	25231.4	8447.73	1.57851	1.68e-79	2.92e-77	Ifitm3	7	141009586	141010770	-	678	protein_coding	interferon induced transmembrane protein 3 [Source:MGI Symbol;Acc:MGI:1913391]	-
ENSMUSG00000071561	2017.8	930.92	773.265	1520.27	3.98467	2.96217	3.77008	4.33186	1310.56	3.7622	8.43872	2.07e-79	3.58e-77	BC100530	16	36359382	36367748	-	790	protein_coding	cDNA sequence BC100530 [Source:MGI Symbol;Acc:MGI:3696883]	-
ENSMUSG00000033508	5303.9	3212.47	3282.69	4910.99	21.9157	46.4073	53.7237	23.3921	4177.51	36.3597	6.84549	2.86e-79	4.89e-77	Asprv1	6	86628164	86629710	+	1547	protein_coding	aspartic peptidase, retroviral-like 1 [Source:MGI Symbol;Acc:MGI:1915105]	-
ENSMUSG00000064294	541.128	825.496	594.171	488.583	4062.37	4132.22	4296.01	4001.78	612.344	4123.09	-2.75073	2.86e-79	4.89e-77	Aox3	1	58113130	58200698	+	7033	protein_coding	aldehyde oxidase 3 [Source:MGI Symbol;Acc:MGI:1918974]	-
ENSMUSG00000032688	6973	4831.64	6116.59	8142.35	661.454	862.978	873.717	891.497	6515.89	822.412	2.98574	1.51e-78	2.56e-76	Malt1	18	65430962	65478823	+	11735	protein_coding	MALT1 paracaspase [Source:MGI Symbol;Acc:MGI:2445027]	-
ENSMUSG00000034438	2239.99	1697.74	1393.77	2025.63	182.298	124.411	178.136	212.261	1839.28	174.277	3.398	1.68e-78	2.83e-76	Gbp8	5	105014150	105139540	-	3443	protein_coding	guanylate-binding protein 8 [Source:MGI Symbol;Acc:MGI:1923324]	-
ENSMUSG00000006519	13724.9	9672.22	10144.1	11816.2	2216.47	2586.96	2362.9	2295.89	11339.3	2365.55	2.26109	1.74e-78	2.91e-76	Cyba	8	122424776	122432930	-	1039	protein_coding	cytochrome b-245, alpha polypeptide [Source:MGI Symbol;Acc:MGI:1316658]	-
ENSMUSG00000001403	886.641	645.478	688.985	794.734	60.7662	30.6091	63.1489	68.4434	753.959	55.7419	3.7529	3.13e-78	5.2e-76	Ube2c	2	164769898	164778822	+	2600	protein_coding	ubiquitin-conjugating enzyme E2C [Source:MGI Symbol;Acc:MGI:1915862]	-
ENSMUSG00000021451	5863.1	4247.82	4520.54	6228.91	783.983	950.856	894.452	901.028	5215.09	882.58	2.56276	5.44e-78	8.97e-76	Sema4d	13	51685529	51793747	-	7679	protein_coding	sema domain, immunoglobulin domain (Ig), transmembrane domain (TM) and short cytoplasmic domain, (semaphorin) 4D [Source:MGI Symbol;Acc:MGI:109244]	-
ENSMUSG00000019832	3256.33	2247.73	2353.51	3200.95	218.16	309.053	301.607	361.277	2764.63	297.524	3.21477	5.79e-78	9.5e-76	Rab32	10	10545002	10558265	-	2339	protein_coding	RAB32, member RAS oncogene family [Source:MGI Symbol;Acc:MGI:1915094]	-
ENSMUSG00000020017	1544.71	1030.38	1096.69	1314.77	52.7968	107.625	63.1489	100.499	1246.64	81.0176	3.94149	1.45e-77	2.37e-75	Hal	10	93488768	93519304	+	5549	protein_coding	histidine ammonia lyase [Source:MGI Symbol;Acc:MGI:96010]	-
ENSMUSG00000005054	7607.68	5164.82	5271.68	6763.62	1052.95	1051.57	997.187	1182.6	6201.95	1071.08	2.53344	2.09e-77	3.38e-75	Cstb	10	78425669	78427622	+	603	protein_coding	cystatin B [Source:MGI Symbol;Acc:MGI:109514]	-
ENSMUSG00000030560	32780.2	27857	28514.9	37116.6	5209.95	6686.6	6006.69	7031.48	31567.2	6233.68	2.34021	4.17e-77	6.71e-75	Ctsc	7	88278085	88310888	+	5808	protein_coding	cathepsin C [Source:MGI Symbol;Acc:MGI:109553]	-
ENSMUSG00000023947	2842.78	1920.52	2230.25	2862.3	317.777	313.99	331.767	413.26	2463.96	344.199	2.83853	7.39e-77	1.18e-74	Nfkbie	17	45555703	45563169	+	3045	protein_coding	nuclear factor of kappa light polypeptide gene enhancer in B cells inhibitor, epsilon [Source:MGI Symbol;Acc:MGI:1194908]	-
ENSMUSG00000063234	1526.64	1056.24	1019.78	1593.66	4.98083	0.987389	2.82756	0.866373	1299.08	2.41554	9.10014	7.71e-77	1.22e-74	Gpr84	15	103308235	103310612	-	1725	protein_coding	G protein-coupled receptor 84 [Source:MGI Symbol;Acc:MGI:1934129]	-
ENSMUSG00000024339	6338.32	5767.53	5372.82	6779.35	1672.56	1282.62	1426.03	1334.21	6064.5	1428.86	2.08571	9.11e-76	1.44e-73	Tap2	17	34203527	34216321	+	3781	protein_coding	transporter 2, ATP-binding cassette, sub-family B (MDR/TAP) [Source:MGI Symbol;Acc:MGI:98484]	-
ENSMUSG00000000204	8595.32	6307.58	7493.5	12623.5	406.436	510.48	689.925	685.301	8754.97	573.036	3.93289	2.16e-75	3.39e-73	Slfn4	11	83175186	83190216	+	3964	protein_coding	schlafen 4 [Source:MGI Symbol;Acc:MGI:1329010]	-
ENSMUSG00000053063	2045.44	1424.23	1313.71	2036.11	214.176	230.062	196.987	190.602	1704.87	207.957	3.036	2.49e-75	3.87e-73	Clec12a	6	129342691	129365303	+	5528	protein_coding	C-type lectin domain family 12, member a [Source:MGI Symbol;Acc:MGI:3040968]	-
ENSMUSG00000022504	3381.78	4098.64	4098.09	4137.23	964.289	801.76	918.015	1068.24	3928.93	938.076	2.06591	3.14e-75	4.86e-73	Ciita	16	10480059	10528418	+	9535	protein_coding	class II transactivator [Source:MGI Symbol;Acc:MGI:108445]	-
ENSMUSG00000005413	5797.19	4668.53	5229.54	7106.47	606.665	674.387	721.029	952.144	5700.43	738.556	2.94759	4.02e-74	6.18e-72	Hmox1	8	75093621	75100589	+	1751	protein_coding	heme oxygenase 1 [Source:MGI Symbol;Acc:MGI:96163]	-
ENSMUSG00000061540	355.082	280.47	367.669	348.089	3.98467	7.89911	16.9654	12.9956	337.827	10.4612	4.9945	4.99e-74	7.64e-72	Orm2	4	63362449	63365878	+	775	protein_coding	orosomucoid 2 [Source:MGI Symbol;Acc:MGI:97444]	-
ENSMUSG00000024660	977.006	1069.17	987.124	1084.11	318.773	313.002	285.584	273.774	1029.35	297.783	1.79097	6.35e-74	9.66e-72	Incenp	19	9872297	9899533	-	3217	protein_coding	inner centromere protein [Source:MGI Symbol;Acc:MGI:1313288]	-
ENSMUSG00000060703	4458.72	3755.51	3627.18	4020.85	487.125	678.336	774.752	737.283	3965.56	669.374	2.56603	1.46e-73	2.21e-71	Cd302	2	60251993	60284488	-	1354	protein_coding	CD302 antigen [Source:MGI Symbol;Acc:MGI:1913455]	-
ENSMUSG00000022586	2404.78	1309.85	1078.78	2195.48	14.9425	7.89911	9.42521	14.7283	1747.22	11.7488	7.21315	1.77e-73	2.65e-71	Ly6i	15	74979534	74983430	-	1156	protein_coding	lymphocyte antigen 6 complex, locus I [Source:MGI Symbol;Acc:MGI:1888480]	-
ENSMUSG00000018500	2153.88	1413.29	1446.45	1699.56	242.068	255.734	291.239	247.783	1678.29	259.206	2.69465	1.77e-72	2.64e-70	Adora2b	11	62248984	62266453	+	1845	protein_coding	adenosine A2b receptor [Source:MGI Symbol;Acc:MGI:99403]	-
ENSMUSG00000058290	502.855	480.379	479.34	493.825	120.536	97.7515	97.0797	99.6329	489.1	103.75	2.23866	2.1e-72	3.12e-70	Espl1	15	102296266	102324357	+	8749	protein_coding	extra spindle pole bodies 1, separase [Source:MGI Symbol;Acc:MGI:2146156]	-
ENSMUSG00000031596	7984.02	5472.14	6066.02	7843.54	885.592	1221.4	1168.73	1070.84	6841.43	1086.64	2.65434	4.93e-72	7.28e-70	Slc7a2	8	40862396	40922308	+	9135	protein_coding	solute carrier family 7 (cationic amino acid transporter, y+ system), member 2 [Source:MGI Symbol;Acc:MGI:99828]	-
ENSMUSG00000028885	2151.75	1297.92	1353.74	2171.36	140.459	168.844	177.194	125.624	1743.69	153.03	3.51099	3.28e-71	4.82e-69	Smpdl3b	4	132732966	132757252	-	2006	protein_coding	sphingomyelin phosphodiesterase, acid-like 3B [Source:MGI Symbol;Acc:MGI:1916022]	-
ENSMUSG00000079197	10690.7	7350.89	7250.15	11082.2	1195.4	1287.56	1459.97	1442.51	9093.5	1346.36	2.7556	6.44e-71	9.39e-69	Psme2	14	55587441	55591113	-	1764	protein_coding	proteasome (prosome, macropain) activator subunit 2 (PA28 beta) [Source:MGI Symbol;Acc:MGI:1096365]	-
ENSMUSG00000040204	1157.74	819.528	1062.98	1228.8	94.6358	48.3821	75.4017	108.297	1067.26	81.679	3.70438	7.73e-71	1.12e-68	Pclaf	9	65890237	65903266	+	4813	protein_coding	PCNA clamp associated factor [Source:MGI Symbol;Acc:MGI:1915276]	-
ENSMUSG00000110697	410.364	294.394	368.723	418.336	14.9425	24.6847	29.2182	14.7283	372.954	20.8934	4.16144	9.1e-71	1.31e-68	Gm31718	8	126812640	126908215	-	1827	lincRNA	predicted gene, 31718 [Source:MGI Symbol;Acc:MGI:5590877]	-
ENSMUSG00000034947	1746.7	1541.59	1606.58	1916.59	446.283	489.745	496.709	424.523	1702.86	464.315	1.87515	1.61e-70	2.31e-68	Tmem106a	11	101582242	101591788	+	3138	protein_coding	transmembrane protein 106A [Source:MGI Symbol;Acc:MGI:1922056]	-
ENSMUSG00000009185	659.134	710.125	520.426	614.398	19.9233	12.8361	19.7929	45.9178	626.021	24.6175	4.65155	3.98e-70	5.67e-68	Ccl8	11	82115185	82116799	+	511	protein_coding	chemokine (C-C motif) ligand 8 [Source:MGI Symbol;Acc:MGI:101878]	-
ENSMUSG00000090231	734.615	582.82	516.212	746.505	43.8313	33.5712	70.6891	50.2496	645.038	49.5853	3.69822	4.5e-70	6.37e-68	Cfb	17	34856374	34862518	-	2825	protein_coding	complement factor B [Source:MGI Symbol;Acc:MGI:105975]	-
ENSMUSG00000028633	4852.08	4201.08	4534.24	5115.44	1035.02	985.414	1038.66	1344.61	4675.71	1100.92	2.08584	9.11e-70	1.28e-67	Ctps	4	120539868	120570276	-	3316	protein_coding	cytidine 5'-triphosphate synthase [Source:MGI Symbol;Acc:MGI:1858304]	-
ENSMUSG00000024164	97875	83516.3	73845.7	78887.3	17895.1	18069.2	20068.2	23110.5	83531.1	19785.8	2.07782	2.31e-69	3.23e-67	C3	17	57203970	57228136	-	5143	protein_coding	complement component 3 [Source:MGI Symbol;Acc:MGI:88227]	-
ENSMUSG00000043832	1836.01	1376.49	1435.91	1702.7	199.233	264.62	287.469	188.869	1587.78	235.048	2.75665	9.19e-69	1.28e-66	Clec4a3	6	122952515	122969875	+	1327	protein_coding	C-type lectin domain family 4, member a3 [Source:MGI Symbol;Acc:MGI:1920399]	-
ENSMUSG00000012443	615.546	604.7	691.092	733.923	54.7892	60.2307	69.7466	103.965	661.315	72.1828	3.18833	1.52e-68	2.1e-66	Kif11	19	37376403	37421859	+	4819	protein_coding	kinesin family member 11 [Source:MGI Symbol;Acc:MGI:1098231]	-
ENSMUSG00000046245	2785.37	1792.22	2016.39	2865.44	117.548	201.427	238.458	207.929	2364.86	191.341	3.62641	6.18e-68	8.51e-66	Pilra	5	137821952	137836281	-	3090	protein_coding	paired immunoglobin-like type 2 receptor alpha [Source:MGI Symbol;Acc:MGI:2450529]	-
ENSMUSG00000037405	28394.8	25052.3	26061.3	29413.5	10571.3	11296.7	10505.3	10608.7	27230.5	10745.5	1.34149	8.62e-68	1.18e-65	Icam1	9	21015985	21028817	+	4360	protein_coding	intercellular adhesion molecule 1 [Source:MGI Symbol;Acc:MGI:96392]	-
ENSMUSG00000021453	2696.07	2140.32	2749.62	2577.12	602.681	723.756	564.57	623.788	2540.78	628.699	2.01494	9.24e-68	1.26e-65	Gadd45g	13	51846678	51848468	+	1173	protein_coding	growth arrest and DNA-damage-inducible 45 gamma [Source:MGI Symbol;Acc:MGI:1346325]	-
ENSMUSG00000086868	51.0297	88.517	89.547	72.3438	779.998	641.803	751.189	558.81	75.3594	682.95	-3.17789	1.88e-67	2.54e-65	Gm15883	7	27124481	27130674	-	1690	antisense	predicted gene 15883 [Source:MGI Symbol;Acc:MGI:3801875]	-
ENSMUSG00000020038	1624.45	1528.66	1447.5	1636.65	252.03	339.662	344.02	388.135	1559.31	330.962	2.23457	2.16e-67	2.91e-65	Cry1	10	85131700	85185064	-	3340	protein_coding	cryptochrome 1 (photolyase-like) [Source:MGI Symbol;Acc:MGI:1270841]	-
ENSMUSG00000079363	37607.8	35813.6	33823.5	42489.9	3856.16	1590.68	3107.49	3459.43	37433.7	3003.44	3.6396	2.17e-67	2.91e-65	Gbp4	5	105115767	105139586	-	7494	protein_coding	guanylate binding protein 4 [Source:MGI Symbol;Acc:MGI:97072]	-
ENSMUSG00000040613	1810.49	1535.62	1663.47	1868.36	391.493	498.632	401.514	466.108	1719.48	439.437	1.96785	2.63e-67	3.51e-65	Apobec1	6	122577792	122602444	-	2702	protein_coding	apolipoprotein B mRNA editing enzyme, catalytic polypeptide 1 [Source:MGI Symbol;Acc:MGI:103298]	-
ENSMUSG00000020427	198.803	419.71	358.188	321.878	3356.08	3132.99	2902.96	2577.46	324.645	2992.37	-3.2036	2.73e-67	3.62e-65	Igfbp3	11	7206086	7213923	-	3130	protein_coding	insulin-like growth factor binding protein 3 [Source:MGI Symbol;Acc:MGI:96438]	-
ENSMUSG00000021922	7270.67	6502.52	7299.66	5438.37	1319.92	1572.91	1652.24	1665.17	6627.8	1552.56	2.09366	2.78e-67	3.67e-65	Itih4	14	30886476	30902353	+	3690	protein_coding	inter alpha-trypsin inhibitor, heavy chain 4 [Source:MGI Symbol;Acc:MGI:109536]	-
ENSMUSG00000004460	4975.4	4831.64	5220.06	5588.3	2171.64	2135.72	2115.02	2058.5	5153.85	2120.22	1.28152	4.97e-67	6.52e-65	Dnajb11	16	22857845	22879634	+	3236	protein_coding	DnaJ heat shock protein family (Hsp40) member B11 [Source:MGI Symbol;Acc:MGI:1915088]	-
ENSMUSG00000036887	8528.34	7629.37	7373.4	7255.35	1060.92	1563.04	1330.84	1727.55	7696.62	1420.59	2.4374	6.6e-67	8.61e-65	C1qa	4	136895917	136898803	-	1040	protein_coding	complement component 1, q subcomponent, alpha polypeptide [Source:MGI Symbol;Acc:MGI:88223]	-
ENSMUSG00000024401	4314.14	2303.43	3108.86	4727.51	25.9003	18.7604	32.0457	53.7151	3613.49	32.6054	6.78671	6.94e-67	9.01e-65	Tnf	17	35199381	35202007	-	1639	protein_coding	tumor necrosis factor [Source:MGI Symbol;Acc:MGI:104798]	-
ENSMUSG00000028874	3735.8	2934.98	3374.34	4797.76	435.325	582.56	610.754	472.173	3710.72	525.203	2.8208	7.94e-67	1.03e-64	Fgr	4	132974095	133001910	+	3863	protein_coding	FGR proto-oncogene, Src family tyrosine kinase [Source:MGI Symbol;Acc:MGI:95527]	-
ENSMUSG00000030142	14594.5	6647.73	7786.37	14223.4	27.8927	43.4451	81.9993	83.1718	10813	59.1272	7.51244	1.08e-66	1.38e-64	Clec4e	6	123281789	123289870	-	4965	protein_coding	C-type lectin domain family 4, member e [Source:MGI Symbol;Acc:MGI:1861232]	-
ENSMUSG00000101389	721.858	619.619	625.775	924.743	41.839	76.029	62.2064	37.254	722.999	54.3321	3.73781	1.25e-66	1.59e-64	Ms4a4a	19	11375523	11392790	+	836	protein_coding	membrane-spanning 4-domains, subfamily A, member 4A [Source:MGI Symbol;Acc:MGI:3643932]	-
ENSMUSG00000036067	1625.51	1008.5	1237.86	2205.96	75.7086	103.676	100.85	120.426	1519.46	100.165	3.92121	2.08e-66	2.64e-64	Slc2a6	2	27021363	27027998	-	3211	protein_coding	solute carrier family 2 (facilitated glucose transporter), member 6 [Source:MGI Symbol;Acc:MGI:2443286]	-
ENSMUSG00000035164	2317.6	1865.82	1797.26	2352.75	430.344	490.732	499.536	523.289	2083.36	485.975	2.0993	8.7e-66	1.1e-63	Zc3h12c	9	52111344	52168572	-	6845	protein_coding	zinc finger CCCH type containing 12C [Source:MGI Symbol;Acc:MGI:3026959]	-
ENSMUSG00000096727	9210.86	7434.43	6253.54	8800.78	1703.44	1259.91	1519.34	1577.66	7924.91	1515.09	2.38693	1.09e-65	1.37e-63	Psmb9	17	34181988	34187764	-	3659	protein_coding	proteasome (prosome, macropain) subunit, beta type 9 (large multifunctional peptidase 2) [Source:MGI Symbol;Acc:MGI:1346526]	-
ENSMUSG00000030427	1190.69	861.3	1061.92	1214.12	86.6665	144.159	156.458	138.62	1082.01	131.476	3.03921	1.1e-65	1.38e-63	Lilra6	7	3908280	3915503	-	3050	protein_coding	leukocyte immunoglobulin-like receptor, subfamily A (with TM domain), member 6 [Source:MGI Symbol;Acc:MGI:1195969]	-
ENSMUSG00000025348	2433.48	2000.09	2078.54	2155.64	636.55	633.904	717.258	578.737	2166.94	641.612	1.75613	1.41e-65	1.75e-63	Itga7	10	128933818	128958282	+	8092	protein_coding	integrin alpha 7 [Source:MGI Symbol;Acc:MGI:102700]	-
ENSMUSG00000020097	6542.44	5031.54	5740.49	6132.45	1574.94	1820.75	1752.15	1834.98	5861.73	1745.7	1.74732	3.6e-65	4.46e-63	Sgpl1	10	61098642	61147703	-	6143	protein_coding	sphingosine phosphate lyase 1 [Source:MGI Symbol;Acc:MGI:1261415]	-
ENSMUSG00000033192	1732.88	1216.36	1423.27	2151.44	133.486	184.642	206.412	143.818	1630.99	167.09	3.28723	3.92e-65	4.84e-63	Lpcat2	8	92855339	92919279	+	3388	protein_coding	lysophosphatidylcholine acyltransferase 2 [Source:MGI Symbol;Acc:MGI:3606214]	-
ENSMUSG00000052105	1577.67	1645.02	1548.64	1253.96	4779.61	5054.45	5243.24	4679.28	1506.32	4939.14	-1.71311	8.4e-65	1.03e-62	Mtcl1	17	66336982	66449750	-	9226	protein_coding	microtubule crosslinking factor 1 [Source:MGI Symbol;Acc:MGI:1915867]	-
ENSMUSG00000051682	1372.49	836.436	995.552	1516.08	97.6243	106.638	122.528	136.021	1180.14	115.703	3.34837	9.7e-65	1.18e-62	Treml4	17	48264295	48275360	+	1997	protein_coding	triggering receptor expressed on myeloid cells-like 4 [Source:MGI Symbol;Acc:MGI:1923239]	-
ENSMUSG00000073982	5464.43	4604.87	4881.89	5276.91	1864.82	1863.2	2028.31	1889.56	5057.03	1911.47	1.4035	1.38e-64	1.67e-62	Rhog	7	102239123	102256054	-	1420	protein_coding	ras homolog family member G [Source:MGI Symbol;Acc:MGI:1928370]	-
ENSMUSG00000017737	3392.41	2707.23	2519.96	3239.75	193.256	280.419	424.134	254.714	2964.84	288.131	3.36282	3.39e-64	4.1e-62	Mmp9	2	164940780	164955850	+	3539	protein_coding	matrix metallopeptidase 9 [Source:MGI Symbol;Acc:MGI:97011]	-
ENSMUSG00000028413	5695.13	5414.46	5844.78	6081.08	2227.43	2421.08	2243.2	2509.02	5758.86	2350.18	1.2928	9.86e-64	1.19e-61	B4galt1	4	40804602	40854005	-	4234	protein_coding	UDP-Gal:betaGlcNAc beta 1,4- galactosyltransferase, polypeptide 1 [Source:MGI Symbol;Acc:MGI:95705]	-
ENSMUSG00000038521	7300.44	6505.5	6206.13	6633.62	1999.31	1995.51	2131.04	2463.96	6661.42	2147.46	1.63286	1.27e-63	1.53e-61	C1s1	6	124530345	124542359	-	3129	protein_coding	complement component 1, s subcomponent 1 [Source:MGI Symbol;Acc:MGI:1355312]	-
ENSMUSG00000023045	316.81	226.763	297.085	284.133	16.9348	21.7226	25.4481	15.5947	281.198	19.925	3.82183	1.87e-63	2.23e-61	Soat2	15	102150526	102163469	+	2213	protein_coding	sterol O-acyltransferase 2 [Source:MGI Symbol;Acc:MGI:1332226]	-
ENSMUSG00000015340	21200.7	15941	15746.6	24314.9	1037.01	1720.03	2288.44	1662.57	19300.8	1677.01	3.5246	2.44e-63	2.89e-61	Cybb	X	9435252	9487771	-	5808	protein_coding	cytochrome b-245, beta polypeptide [Source:MGI Symbol;Acc:MGI:88574]	-
ENSMUSG00000020407	5152.94	3186.61	3237.39	5652.26	431.34	309.053	431.675	481.703	4307.3	413.443	3.38052	2.55e-63	3.02e-61	Upp1	11	9118103	9136170	+	1961	protein_coding	uridine phosphorylase 1 [Source:MGI Symbol;Acc:MGI:1097668]	-
ENSMUSG00000034595	4243.97	3651.08	3968.51	4460.15	1443.45	1556.13	1488.24	1514.42	4080.93	1500.56	1.44328	4.03e-63	4.74e-61	Ppp1r18	17	35865593	35875596	+	4317	protein_coding	protein phosphatase 1, regulatory subunit 18 [Source:MGI Symbol;Acc:MGI:1923698]	-
ENSMUSG00000072620	8881.3	6106.68	6258.81	9909.01	639.539	713.882	873.717	1089.03	7788.95	829.042	3.23138	4.26e-63	4.98e-61	Slfn2	11	83065112	83070678	+	1664	protein_coding	schlafen 2 [Source:MGI Symbol;Acc:MGI:1313258]	-
ENSMUSG00000022831	7754.39	5694.92	5949.08	9088.06	839.768	1065.39	1219.62	1111.56	7121.61	1059.08	2.74917	9.31e-63	1.08e-60	Hcls1	16	36934983	36963212	+	2525	protein_coding	hematopoietic cell specific Lyn substrate 1 [Source:MGI Symbol;Acc:MGI:104568]	-
ENSMUSG00000019942	765.446	636.527	685.825	841.914	69.7316	48.3821	61.2639	105.697	732.428	71.2688	3.35524	9.41e-63	1.09e-60	Cdk1	10	69335146	69352938	-	4934	protein_coding	cyclin-dependent kinase 1 [Source:MGI Symbol;Acc:MGI:88351]	-
ENSMUSG00000038037	2512.15	1549.54	1611.85	3447.34	168.352	95.7768	116.873	137.753	2280.22	129.689	4.13597	9.75e-63	1.13e-60	Socs1	16	10782240	10785536	-	2908	protein_coding	suppressor of cytokine signaling 1 [Source:MGI Symbol;Acc:MGI:1354910]	-
ENSMUSG00000021457	8973.79	7159.93	8029.73	9467.61	1753.25	2030.07	2164.03	2353.07	8407.76	2075.11	2.01827	1.11e-62	1.28e-60	Syk	13	52583173	52648792	+	9362	protein_coding	spleen tyrosine kinase [Source:MGI Symbol;Acc:MGI:99515]	-
ENSMUSG00000085786	312.557	256.6	252.839	287.278	30.8812	23.6973	34.8733	27.7239	277.318	29.2939	3.24225	1.19e-62	1.37e-60	Gm15987	6	128951204	128975029	-	2231	antisense	predicted gene 15987 [Source:MGI Symbol;Acc:MGI:3801849]	-
ENSMUSG00000037095	6202.24	5807.31	5580.36	5301.02	719.232	1288.54	959.486	891.497	5722.73	964.69	2.56868	1.23e-62	1.39e-60	Lrg1	17	56119678	56122001	-	1408	protein_coding	leucine-rich alpha-2-glycoprotein 1 [Source:MGI Symbol;Acc:MGI:1924155]	-
ENSMUSG00000022971	4062.18	3542.67	3709.35	3633.97	1558	1565.01	1473.16	1598.46	3737.04	1548.66	1.27074	1.7e-62	1.93e-60	Ifnar2	16	91372783	91405589	+	3329	protein_coding	interferon (alpha and beta) receptor 2 [Source:MGI Symbol;Acc:MGI:1098243]	-
ENSMUSG00000033576	560.264	544.031	510.945	847.157	38.8505	26.6595	40.5284	58.9133	615.599	41.2379	3.89266	2.07e-62	2.33e-60	Apol6	15	77044729	77057106	+	4498	protein_coding	apolipoprotein L 6 [Source:MGI Symbol;Acc:MGI:1919189]	-
ENSMUSG00000045551	3372.21	2049.81	1963.71	3398.06	96.6281	149.096	226.205	180.206	2695.95	163.034	4.04626	3.09e-62	3.47e-60	Fpr1	17	17876471	17883940	-	1324	protein_coding	formyl peptide receptor 1 [Source:MGI Symbol;Acc:MGI:107443]	-
ENSMUSG00000032575	9218.31	9494.19	9947.09	10899.8	2301.14	2062.66	2476.95	3001.11	9889.85	2460.47	2.00673	3.91e-62	4.37e-60	Manf	9	106838312	106891979	-	3524	protein_coding	mesencephalic astrocyte-derived neurotrophic factor [Source:MGI Symbol;Acc:MGI:1922090]	-
ENSMUSG00000112148	4585.23	3005.6	4718.6	4901.56	601.685	800.773	636.202	721.688	4302.75	690.087	2.64028	4.25e-62	4.73e-60	Lilrb4a	10	51490956	51496611	+	5227	protein_coding	leukocyte immunoglobulin-like receptor, subfamily B, member 4A [Source:MGI Symbol;Acc:MGI:102701]	-
ENSMUSG00000058818	2187.9	1714.64	1959.5	2350.65	400.459	489.745	513.674	407.195	2053.17	452.768	2.18114	4.89e-62	5.42e-60	Pirb	7	3711409	3720391	-	4471	protein_coding	paired Ig-like receptor B [Source:MGI Symbol;Acc:MGI:894311]	-
ENSMUSG00000022218	852.622	642.494	871.239	977.166	105.594	128.361	72.5741	85.7709	835.88	98.0748	3.09386	5.22e-62	5.76e-60	Tgm1	14	55700009	55713926	-	3162	protein_coding	transglutaminase 1, K polypeptide [Source:MGI Symbol;Acc:MGI:98730]	-
ENSMUSG00000052974	4241.85	7765.63	5578.25	3595.17	47854.8	45047.7	51837.7	52312.4	5295.22	49263.2	-3.2177	9.69e-62	1.06e-59	Cyp2f2	7	27119909	27133660	+	2025	protein_coding	cytochrome P450, family 2, subfamily f, polypeptide 2 [Source:MGI Symbol;Acc:MGI:88608]	-
ENSMUSG00000074151	4355.6	4033.99	4479.46	6860.08	600.688	498.632	727.626	713.891	4932.28	635.209	2.95653	1.03e-61	1.13e-59	Nlrc5	8	94434356	94527272	+	8493	protein_coding	NLR family, CARD domain containing 5 [Source:MGI Symbol;Acc:MGI:3612191]	-
ENSMUSG00000036896	5053.01	4449.72	4196.07	4520.97	683.37	929.133	840.729	1128.02	4554.94	895.312	2.34633	1.27e-61	1.38e-59	C1qc	4	136889804	136893065	-	1931	protein_coding	complement component 1, q subcomponent, C chain [Source:MGI Symbol;Acc:MGI:88225]	-
ENSMUSG00000047407	2109.23	1541.59	1753.01	1975.3	497.087	408.779	442.985	472.173	1844.78	455.256	2.01841	1.76e-61	1.91e-59	Tgif1	17	70844205	70853546	-	5625	protein_coding	TGFB-induced factor homeobox 1 [Source:MGI Symbol;Acc:MGI:1194497]	Homeobox
ENSMUSG00000003484	816.475	706.147	819.618	935.228	165.364	161.932	209.24	182.805	819.367	179.835	2.18656	2.71e-61	2.93e-59	Cyp4f18	8	71988482	72009626	-	1855	protein_coding	cytochrome P450, family 4, subfamily f, polypeptide 18 [Source:MGI Symbol;Acc:MGI:1919304]	-
ENSMUSG00000078812	15758.6	13909.1	14518.2	15742.6	6689.26	6937.4	6708.86	6688.4	14982.1	6755.98	1.149	3.47e-61	3.73e-59	Eif5a	11	69916714	69921958	-	2377	protein_coding	eukaryotic translation initiation factor 5A [Source:MGI Symbol;Acc:MGI:106248]	-
ENSMUSG00000039519	729.3	678.299	698.466	895.386	64.7508	111.575	59.3788	98.7665	750.363	83.6178	3.16444	4.78e-61	5.12e-59	Cyp7b1	3	18071950	18243338	-	2166	protein_coding	cytochrome P450, family 7, subfamily b, polypeptide 1 [Source:MGI Symbol;Acc:MGI:104978]	-
ENSMUSG00000039982	2827.9	2358.13	2731.71	2998.6	815.86	735.605	854.867	679.236	2729.08	771.392	1.82318	5.46e-61	5.82e-59	Dtx4	19	12466341	12501996	-	5765	protein_coding	deltex 4, E3 ubiquitin ligase [Source:MGI Symbol;Acc:MGI:2672905]	-
ENSMUSG00000020358	10151.7	9937.77	9687.93	10012.8	4888.19	4386.97	4819.11	4833.49	9947.56	4731.94	1.07185	5.82e-61	6.17e-59	Hnrnpab	11	51600100	51606847	-	2782	protein_coding	heterogeneous nuclear ribonucleoprotein A/B [Source:MGI Symbol;Acc:MGI:1330294]	-
ENSMUSG00000036053	3178.73	2852.44	2526.28	2953.52	1019.08	901.486	992.475	923.553	2877.74	959.148	1.58523	7.34e-61	7.76e-59	Fmnl2	2	52857860	53133804	+	5636	protein_coding	formin-like 2 [Source:MGI Symbol;Acc:MGI:1918659]	-
ENSMUSG00000078920	11741.1	8904.41	7984.43	14184.6	690.343	584.534	972.682	1182.6	10703.6	857.54	3.64127	1.05e-60	1.11e-58	Ifi47	11	49076587	49096974	+	2473	protein_coding	interferon gamma inducible protein 47 [Source:MGI Symbol;Acc:MGI:99448]	-
ENSMUSG00000022148	3163.84	2574.95	2771.74	4177.07	490.114	593.421	549.49	600.396	3171.9	558.355	2.50578	1.22e-60	1.28e-58	Fyb	15	6522853	6663313	+	5384	protein_coding	FYN binding protein [Source:MGI Symbol;Acc:MGI:1346327]	-
ENSMUSG00000014867	9675.45	8613	9335.01	10319	3526.43	3863.65	3827.58	3877.88	9485.6	3773.89	1.32959	1.67e-60	1.74e-58	Surf4	2	26920040	26933928	-	3281	protein_coding	surfeit gene 4 [Source:MGI Symbol;Acc:MGI:98445]	-
ENSMUSG00000033538	2355.87	1646.02	1809.9	2941.98	284.904	321.889	253.538	309.295	2188.44	292.406	2.90373	2.04e-60	2.12e-58	Casp4	9	5308828	5336783	+	3710	protein_coding	caspase 4, apoptosis-related cysteine peptidase [Source:MGI Symbol;Acc:MGI:107700]	-
ENSMUSG00000054520	2148.56	1677.84	1755.12	2285.65	422.375	499.619	409.997	377.738	1966.79	427.432	2.20272	3.32e-60	3.43e-58	Sh3bp2	5	34525838	34563641	+	4296	protein_coding	SH3-domain binding protein 2 [Source:MGI Symbol;Acc:MGI:1346349]	-
ENSMUSG00000031004	5177.39	4462.65	4695.42	5661.69	376.551	247.835	425.077	647.18	4999.29	424.161	3.55784	3.44e-60	3.54e-58	Mki67	7	135689784	135716361	-	10061	protein_coding	antigen identified by monoclonal antibody Ki 67 [Source:MGI Symbol;Acc:MGI:106035]	-
ENSMUSG00000031506	963.186	827.485	947.091	931.034	234.099	284.368	260.136	288.502	917.199	266.776	1.7803	4.63e-60	4.75e-58	Ptpn7	1	135132700	135145317	+	6102	protein_coding	protein tyrosine phosphatase, non-receptor type 7 [Source:MGI Symbol;Acc:MGI:2156893]	-
ENSMUSG00000033777	1843.45	1534.63	1482.27	2434.53	130.498	213.276	216.78	129.09	1823.72	172.411	3.40372	6.53e-60	6.68e-58	Tlr13	X	106143204	106160493	+	4304	protein_coding	toll-like receptor 13 [Source:MGI Symbol;Acc:MGI:3045213]	-
ENSMUSG00000020897	579.4	504.248	540.442	610.205	52.7968	43.4451	56.5513	91.8355	558.574	61.1572	3.183	7.3e-60	7.43e-58	Aurkb	11	69045647	69051664	+	2946	protein_coding	aurora kinase B [Source:MGI Symbol;Acc:MGI:107168]	-
ENSMUSG00000028044	726.11	612.657	674.236	712.954	113.563	102.688	95.1946	155.081	681.489	116.632	2.5428	7.56e-60	7.66e-58	Cks1b	3	89415472	89418383	-	1126	protein_coding	CDC28 protein kinase 1b [Source:MGI Symbol;Acc:MGI:1889208]	-
ENSMUSG00000030144	4736.2	2758.95	3168.91	4612.18	48.8122	60.2307	114.045	106.564	3819.06	82.4129	5.53207	1.05e-59	1.06e-57	Clec4d	6	123262111	123275265	+	1599	protein_coding	C-type lectin domain family 4, member d [Source:MGI Symbol;Acc:MGI:1298389]	-
ENSMUSG00000040212	2453.68	2375.04	2559.99	2749.07	854.711	930.121	950.061	1009.32	2534.44	936.054	1.4364	1.39e-59	1.39e-57	Emp3	7	45918023	45921404	-	1071	protein_coding	epithelial membrane protein 3 [Source:MGI Symbol;Acc:MGI:1098729]	-
ENSMUSG00000038067	536.875	452.531	629.989	715.051	2.9885	2.96217	0	3.46549	583.611	2.35404	7.94846	1.39e-59	1.39e-57	Csf3	11	98701263	98703629	+	1413	protein_coding	colony stimulating factor 3 (granulocyte) [Source:MGI Symbol;Acc:MGI:1339751]	-
ENSMUSG00000034708	12824.4	10770.2	10788.8	11303.5	4513.63	4466.95	4259.25	3993.11	11421.7	4308.24	1.40671	1.58e-59	1.58e-57	Grn	11	102430315	102437048	+	3474	protein_coding	granulin [Source:MGI Symbol;Acc:MGI:95832]	-
ENSMUSG00000053318	895.146	608.679	530.961	1067.33	30.8812	26.6595	38.6434	58.047	775.53	38.5577	4.32254	2.13e-59	2.11e-57	Slamf8	1	172581758	172590568	-	3079	protein_coding	SLAM family member 8 [Source:MGI Symbol;Acc:MGI:1921998]	-
ENSMUSG00000057789	3086.23	2640.59	2602.13	3338.3	719.232	845.205	877.487	830.851	2916.81	818.194	1.83361	2.59e-59	2.56e-57	Bak1	17	27019810	27029009	-	2407	protein_coding	BCL2-antagonist/killer 1 [Source:MGI Symbol;Acc:MGI:1097161]	-
ENSMUSG00000034987	258.338	224.773	260.213	242.195	23.908	34.5586	27.3331	25.1248	246.38	27.7311	3.15376	2.72e-59	2.68e-57	Hrh2	13	54192129	54236180	+	5935	protein_coding	histamine receptor H2 [Source:MGI Symbol;Acc:MGI:108482]	-
ENSMUSG00000022965	3725.17	3004.6	3248.98	3371.85	1230.27	1145.37	1176.27	1267.5	3337.65	1204.85	1.46969	3.39e-59	3.33e-57	Ifngr2	16	91547072	91565623	+	3767	protein_coding	interferon gamma receptor 2 [Source:MGI Symbol;Acc:MGI:107654]	-
ENSMUSG00000026475	397.607	351.084	463.537	507.455	27.8927	43.4451	33.9308	55.4478	429.921	40.1791	3.41216	4.41e-59	4.31e-57	Rgs16	1	153740349	153745468	+	2339	protein_coding	regulator of G-protein signaling 16 [Source:MGI Symbol;Acc:MGI:108407]	-
ENSMUSG00000021423	1290.63	1072.15	988.177	1169.03	221.149	241.91	238.458	304.963	1130	251.62	2.16502	5.05e-59	4.92e-57	Ly86	13	37345208	37419036	+	3632	protein_coding	lymphocyte antigen 86 [Source:MGI Symbol;Acc:MGI:1321404]	-
ENSMUSG00000033386	930.229	653.434	734.285	810.461	121.532	170.818	141.378	134.288	782.102	142.004	2.46173	5.76e-59	5.59e-57	Frrs1	3	116859464	116908177	+	7260	protein_coding	ferric-chelate reductase 1 [Source:MGI Symbol;Acc:MGI:108076]	-
ENSMUSG00000029322	7256.85	4648.63	4196.07	8474.71	614.635	493.695	663.535	674.038	6144.07	611.476	3.32858	6.45e-59	6.23e-57	Plac8	5	100553725	100572245	-	1592	protein_coding	placenta-specific 8 [Source:MGI Symbol;Acc:MGI:2445289]	-
ENSMUSG00000092021	1152.42	702.169	535.175	1277.03	28.8888	30.6091	29.2182	54.5815	916.698	35.8244	4.67113	7.64e-59	7.36e-57	Gbp11	5	105323042	105346472	-	2692	polymorphic_pseudogene	guanylate binding protein 11 [Source:MGI Symbol;Acc:MGI:3646307]	-
ENSMUSG00000053317	4118.52	3349.72	3575.56	3952.7	1314.94	1323.1	1309.16	1432.98	3749.13	1345.05	1.47859	8e-59	7.67e-57	Sec61b	4	47474658	47483242	+	1271	protein_coding	Sec61 beta subunit [Source:MGI Symbol;Acc:MGI:1913462]	-
ENSMUSG00000019838	1598.93	1190.5	1316.87	1521.32	379.539	347.561	395.859	352.614	1406.9	368.893	1.93121	1.24e-58	1.19e-56	Slc16a10	10	40033532	40142258	-	7356	protein_coding	solute carrier family 16 (monocarboxylic acid transporters), member 10 [Source:MGI Symbol;Acc:MGI:1919722]	-
ENSMUSG00000079499	1529.83	1166.63	1231.53	1554.87	314.789	275.482	340.25	335.286	1370.72	316.452	2.11403	1.63e-58	1.55e-56	6530402F18Rik	2	29245107	29253006	-	5511	processed_transcript	RIKEN cDNA 6530402F18 gene [Source:MGI Symbol;Acc:MGI:1923470]	-
ENSMUSG00000029082	10917.2	6255.86	6440.01	9035.64	1060.92	1111.8	1147.99	1363.67	8162.17	1171.09	2.80086	1.75e-58	1.66e-56	Bst1	5	43818885	43843986	+	3317	protein_coding	bone marrow stromal cell antigen 1 [Source:MGI Symbol;Acc:MGI:105370]	-
ENSMUSG00000024590	2001.85	1897.65	2348.24	2691.4	498.083	469.997	509.904	583.935	2234.78	515.48	2.11543	1.82e-58	1.72e-56	Lmnb1	18	56707813	56753424	+	2962	protein_coding	lamin B1 [Source:MGI Symbol;Acc:MGI:96795]	-
ENSMUSG00000024338	9845.55	7142.03	6477.93	9269.45	1742.3	1572.91	1855.82	1783.86	8183.74	1738.72	2.23464	2.04e-58	1.92e-56	Psmb8	17	34197721	34201454	+	2736	protein_coding	proteasome (prosome, macropain) subunit, beta type 8 (large multifunctional peptidase 7) [Source:MGI Symbol;Acc:MGI:1346527]	-
ENSMUSG00000006517	1845.57	1524.68	1707.71	1909.25	572.796	590.459	558.915	607.327	1746.8	582.374	1.5843	2.43e-58	2.28e-56	Mvd	8	122433601	122443422	-	1859	protein_coding	mevalonate (diphospho) decarboxylase [Source:MGI Symbol;Acc:MGI:2179327]	-
ENSMUSG00000030403	14663.6	11554	12872.6	16193.5	4135.09	3857.73	3712.59	3490.62	13820.9	3799.01	1.86323	2.61e-58	2.43e-56	Vasp	7	19256929	19271817	-	2617	protein_coding	vasodilator-stimulated phosphoprotein [Source:MGI Symbol;Acc:MGI:109268]	-
ENSMUSG00000059089	1967.83	1181.55	1034.53	2004.66	65.747	99.7263	130.068	115.228	1547.14	102.692	3.91143	3.23e-58	3e-56	Fcgr4	1	171018920	171029761	+	1256	protein_coding	Fc receptor, IgG, low affinity IV [Source:MGI Symbol;Acc:MGI:2179523]	-
ENSMUSG00000035673	9088.61	7569.69	9141.17	10214.1	2757.39	2969.08	2709.75	2474.36	9003.39	2727.64	1.72292	4.67e-58	4.33e-56	Sbno2	10	80056992	80105571	-	10715	protein_coding	strawberry notch 2 [Source:MGI Symbol;Acc:MGI:2448490]	-
ENSMUSG00000029193	615.546	685.261	620.508	550.442	2011.26	1817.78	1762.51	1744.01	617.939	1833.89	-1.56882	5.88e-58	5.43e-56	Cckar	5	53697776	53707705	-	3682	protein_coding	cholecystokinin A receptor [Source:MGI Symbol;Acc:MGI:99478]	-
ENSMUSG00000079426	4181.25	3680.91	3779.94	4401.44	1410.57	1532.43	1585.32	1484.1	4010.88	1503.1	1.41587	7.35e-58	6.76e-56	Arpc4	6	113378115	113390448	+	2321	protein_coding	actin related protein 2/3 complex, subunit 4 [Source:MGI Symbol;Acc:MGI:1915339]	-
ENSMUSG00000040033	4953.07	5102.16	5322.25	6042.28	1893.71	1481.08	1738.01	1648.71	5354.94	1690.38	1.66357	7.44e-58	6.82e-56	Stat2	10	128270559	128292849	+	5926	protein_coding	signal transducer and activator of transcription 2 [Source:MGI Symbol;Acc:MGI:103039]	STAT
ENSMUSG00000098470	422.058	462.476	482.5	429.869	97.6243	87.8776	84.8269	61.5125	449.226	82.9603	2.44231	8.79e-58	8.03e-56	C1rb	6	124570294	124581171	+	2429	protein_coding	complement component 1, r subcomponent B [Source:MGI Symbol;Acc:MGI:3779804]	-
ENSMUSG00000071714	3465.77	2590.86	2890.79	3602.51	198.237	312.015	431.675	392.467	3137.48	333.598	3.23237	1.02e-57	9.28e-56	Csf2rb2	15	78282507	78305721	-	4740	protein_coding	colony stimulating factor 2 receptor, beta 2, low-affinity (granulocyte-macrophage) [Source:MGI Symbol;Acc:MGI:1339760]	-
ENSMUSG00000066682	568.769	444.574	469.858	598.671	99.6166	91.8272	97.0797	75.3744	520.468	90.9745	2.51865	1.19e-57	1.08e-55	Pilrb2	5	137865827	137871815	-	1957	protein_coding	paired immunoglobin-like type 2 receptor beta 2 [Source:MGI Symbol;Acc:MGI:2450535]	-
ENSMUSG00000034035	200.93	257.594	248.625	169.851	967.278	1032.81	923.671	1015.39	219.25	984.787	-2.16642	1.31e-57	1.18e-55	Ccdc17	4	116596654	116600266	+	2634	protein_coding	coiled-coil domain containing 17 [Source:MGI Symbol;Acc:MGI:1915667]	-
ENSMUSG00000023068	4287.56	3919.61	3975.89	3970.52	1831.95	1810.87	1958.56	1901.69	4038.4	1875.77	1.1061	1.35e-57	1.21e-55	Nus1	10	52417547	52440183	+	4867	protein_coding	NUS1 dehydrodolichyl diphosphate synthase subunit [Source:MGI Symbol;Acc:MGI:1196365]	-
ENSMUSG00000028602	351.892	250.632	246.518	323.975	10.9578	23.6973	22.6205	21.6593	293.254	19.7337	3.88795	1.71e-57	1.53e-55	Tnfrsf8	4	145267137	145315164	-	3459	protein_coding	tumor necrosis factor receptor superfamily, member 8 [Source:MGI Symbol;Acc:MGI:99908]	-
ENSMUSG00000060063	2149.63	1829.02	1876.27	2135.72	368.582	456.174	548.547	513.759	1997.66	471.765	2.08121	2.44e-57	2.18e-55	Alox5ap	5	149264767	149288153	+	1420	protein_coding	arachidonate 5-lipoxygenase activating protein [Source:MGI Symbol;Acc:MGI:107505]	-
ENSMUSG00000073555	1267.24	1013.47	887.042	1869.41	86.6665	44.4325	76.3442	98.7665	1259.29	76.5524	4.0376	4.52e-57	4.03e-55	Gm4951	18	60212080	60247820	+	2645	protein_coding	predicted gene 4951 [Source:MGI Symbol;Acc:MGI:3644953]	-
ENSMUSG00000027715	787.771	754.881	730.071	917.404	72.7201	55.2938	89.5395	126.49	797.532	86.011	3.20715	6.19e-57	5.49e-55	Ccna2	3	36564865	36572150	-	4083	protein_coding	cyclin A2 [Source:MGI Symbol;Acc:MGI:108069]	-
ENSMUSG00000025232	5401.71	4637.69	4634.32	4816.63	1993.33	2088.33	1955.73	1877.43	4872.59	1978.7	1.30027	8.73e-57	7.71e-55	Hexa	9	59539540	59565109	+	1996	protein_coding	hexosaminidase A [Source:MGI Symbol;Acc:MGI:96073]	-
ENSMUSG00000032024	1138.6	1221.34	1230.48	1326.3	353.639	415.691	333.652	307.562	1229.18	352.636	1.80285	9.47e-57	8.34e-55	Clmp	9	40685962	40785319	+	4591	protein_coding	CXADR-like membrane protein [Source:MGI Symbol;Acc:MGI:1918816]	-
ENSMUSG00000020889	147.774	158.137	258.106	91.2161	6125.43	5632.07	5705.08	4422.83	163.808	5471.35	-5.06187	1.05e-56	9.22e-55	Nr1d1	11	98767932	98775333	-	3077	protein_coding	nuclear receptor subfamily 1, group D, member 1 [Source:MGI Symbol;Acc:MGI:2444210]	THR-like
ENSMUSG00000017002	5950.28	3569.52	4768.11	4390.96	781.991	980.478	937.808	786.666	4669.72	871.736	2.42145	1.34e-56	1.18e-54	Slpi	2	164354070	164389095	-	1180	protein_coding	secretory leukocyte peptidase inhibitor [Source:MGI Symbol;Acc:MGI:109297]	-
ENSMUSG00000038301	4501.25	2888.24	2620.04	5209.8	331.723	362.372	369.468	477.371	3804.83	385.234	3.30337	1.82e-56	1.58e-54	Snx10	6	51523901	51590679	+	9300	protein_coding	sorting nexin 10 [Source:MGI Symbol;Acc:MGI:1919232]	-
ENSMUSG00000002699	3416.86	2475.49	2772.8	4618.47	290.881	363.359	393.031	476.505	3320.91	380.944	3.12305	2.5e-56	2.17e-54	Lcp2	11	34046920	34092295	+	4459	protein_coding	lymphocyte cytosolic protein 2 [Source:MGI Symbol;Acc:MGI:1321402]	-
ENSMUSG00000031283	125.448	160.126	116.938	109.04	785.975	601.32	829.418	875.903	127.888	773.154	-2.59489	2.51e-56	2.17e-54	Chrdl1	X	143285674	143394262	-	6758	protein_coding	chordin-like 1 [Source:MGI Symbol;Acc:MGI:1933172]	-
ENSMUSG00000030579	7106.95	4972.86	5350.7	7045.66	700.305	1091.07	1098.98	1051.78	6119.04	985.531	2.63409	2.61e-56	2.25e-54	Tyrobp	7	30413760	30417585	+	667	protein_coding	TYRO protein tyrosine kinase binding protein [Source:MGI Symbol;Acc:MGI:1277211]	-
ENSMUSG00000024621	7810.74	6925.21	7711.58	8395.03	2661.76	3050.05	3064.14	2966.46	7710.64	2935.6	1.39309	3.02e-56	2.59e-54	Csf1r	18	61105572	61132149	+	4885	protein_coding	colony stimulating factor 1 receptor [Source:MGI Symbol;Acc:MGI:1339758]	-
ENSMUSG00000024300	4807.42	3999.18	4435.21	5655.4	946.358	1145.37	1286.54	1021.45	4724.3	1099.93	2.10265	4.02e-56	3.45e-54	Myo1f	17	33555719	33607764	+	4914	protein_coding	myosin IF [Source:MGI Symbol;Acc:MGI:107711]	-
ENSMUSG00000056737	6590.28	4839.59	5126.3	6158.66	1112.72	1490.96	1459.97	1331.61	5678.71	1348.81	2.07377	5.21e-56	4.45e-54	Capg	6	72544391	72562983	+	2529	protein_coding	capping protein (actin filament), gelsolin-like [Source:MGI Symbol;Acc:MGI:1098259]	-
ENSMUSG00000033066	2314.41	2521.24	2415.66	2980.78	642.527	793.861	668.247	583.935	2558.02	672.143	1.92877	6.69e-56	5.7e-54	Gas7	11	67455437	67688990	+	11342	protein_coding	growth arrest specific 7 [Source:MGI Symbol;Acc:MGI:1202388]	-
ENSMUSG00000105096	2752.42	2676.4	1999.53	4082.71	56.7815	24.6847	42.4134	74.508	2877.76	49.5969	5.85583	8.11e-56	6.87e-54	Gbp10	5	105215699	105239533	-	3873	protein_coding	guanylate-binding protein 10 [Source:MGI Symbol;Acc:MGI:4359647]	-
ENSMUSG00000090942	675.081	843.398	747.981	1563.26	53.793	28.6343	52.7812	56.3142	957.429	47.8807	4.31934	9.9e-56	8.36e-54	F830016B08Rik	18	60293380	60303016	+	3297	protein_coding	RIKEN cDNA F830016B08 gene [Source:MGI Symbol;Acc:MGI:3588218]	-
ENSMUSG00000049327	5028.55	3820.15	4192.91	4534.6	1388.66	1221.4	1403.41	1464.17	4394.05	1369.41	1.68171	1.64e-55	1.39e-53	Kmt5a	5	124439930	124462308	+	5307	protein_coding	lysine methyltransferase 5A [Source:MGI Symbol;Acc:MGI:1915206]	-
ENSMUSG00000020836	28.7042	66.6364	53.7282	36.6961	558.849	527.266	524.984	401.131	46.4412	503.057	-3.43285	1.87e-55	1.57e-53	Coro6	11	77462411	77470484	+	3011	protein_coding	coronin 6 [Source:MGI Symbol;Acc:MGI:2183448]	-
ENSMUSG00000026749	2470.69	2026.94	2053.26	2168.22	697.316	778.063	682.385	784.934	2179.78	735.675	1.56668	2.29e-55	1.91e-53	Nek6	2	38511643	38594606	+	10714	protein_coding	NIMA (never in mitosis gene a)-related expressed kinase 6 [Source:MGI Symbol;Acc:MGI:1891638]	-
ENSMUSG00000085894	483.719	347.106	475.126	446.645	68.7355	65.1677	83.8844	60.6461	438.149	69.6084	2.65464	2.43e-55	2.02e-53	Gm15832	1	39547570	39552002	-	1832	processed_transcript	predicted gene 15832 [Source:MGI Symbol;Acc:MGI:3834078]	-
ENSMUSG00000075010	10887.4	6637.78	5038.86	10064.2	753.102	513.442	770.982	845.58	8157.06	720.777	3.50017	3.1e-55	2.58e-53	AW112010	19	11047617	11050566	-	770	lincRNA	expressed sequence AW112010 [Source:MGI Symbol;Acc:MGI:2147706]	-
ENSMUSG00000018920	5482.51	4050.9	4309.84	5783.31	1239.23	1259.91	1180.04	1322.95	4906.64	1250.53	1.97206	4.45e-55	3.68e-53	Cxcl16	11	70453983	70459984	-	3021	protein_coding	chemokine (C-X-C motif) ligand 16 [Source:MGI Symbol;Acc:MGI:1932682]	-
ENSMUSG00000005233	393.354	328.209	345.546	366.961	67.7393	80.9659	80.1143	69.3098	358.518	74.5323	2.26661	9.25e-55	7.63e-53	Spc25	2	69193895	69206194	-	3188	protein_coding	SPC25, NDC80 kinetochore complex component, homolog (S. cerevisiae) [Source:MGI Symbol;Acc:MGI:1913692]	-
ENSMUSG00000013974	2421.79	1646.02	1703.5	2454.45	246.053	354.473	360.986	338.752	2056.44	325.066	2.6608	2.03e-54	1.67e-52	Mcemp1	8	3665754	3669259	+	1494	protein_coding	mast cell expressed membrane protein 1 [Source:MGI Symbol;Acc:MGI:1916439]	-
ENSMUSG00000020010	821.791	703.163	693.199	558.83	29.885	53.319	76.3442	76.2408	694.246	58.9473	3.5523	2.48e-54	2.04e-52	Vnn3	10	23851462	23869843	+	1811	protein_coding	vanin 3 [Source:MGI Symbol;Acc:MGI:1347055]	-
ENSMUSG00000105504	16992.9	13415.8	13521.6	30668.5	334.712	309.053	396.801	518.957	18649.7	389.881	5.57966	3.69e-54	3.01e-52	Gbp5	3	142493978	142522344	+	6637	protein_coding	guanylate binding protein 5 [Source:MGI Symbol;Acc:MGI:2429943]	-
ENSMUSG00000029616	4013.27	3487.97	3602.95	3877.21	1543.06	1537.37	1394.93	1609.72	3745.35	1521.27	1.29965	4.17e-54	3.4e-52	Erp29	5	121428590	121452506	-	9060	protein_coding	endoplasmic reticulum protein 29 [Source:MGI Symbol;Acc:MGI:1914647]	-
ENSMUSG00000022378	4082.38	3158.76	3421.75	4470.64	978.235	1113.78	1028.29	978.135	3783.38	1024.61	1.88466	8.98e-54	7.29e-52	Fam49b	15	63929097	64060478	-	11412	protein_coding	family with sequence similarity 49, member B [Source:MGI Symbol;Acc:MGI:1923520]	-
ENSMUSG00000097815	5638.78	3993.21	4578.48	5334.57	896.55	861.003	725.741	1176.53	4886.26	914.957	2.4165	1.23e-53	9.99e-52	Gm26809	6	18844220	18847360	+	2981	lincRNA	predicted gene, 26809 [Source:MGI Symbol;Acc:MGI:5477303]	-
ENSMUSG00000003379	493.287	381.916	556.245	501.165	1841.91	1647.95	1680.51	1689.43	483.153	1714.95	-1.82821	1.61e-53	1.3e-51	Cd79a	7	24897381	24902197	+	1457	protein_coding	CD79A antigen (immunoglobulin-associated alpha) [Source:MGI Symbol;Acc:MGI:101774]	-
ENSMUSG00000046805	26180.4	19791	18700.6	31663.5	2441.6	3591.13	4030.22	3323.41	24083.9	3346.59	2.84726	1.83e-53	1.47e-51	Mpeg1	19	12460779	12465284	+	4335	protein_coding	macrophage expressed gene 1 [Source:MGI Symbol;Acc:MGI:1333743]	-
ENSMUSG00000032649	201.993	309.312	242.304	258.97	1095.78	1395.18	1173.44	1071.7	253.145	1184.03	-2.22449	2.63e-53	2.11e-51	Colgalt2	1	152399830	152510695	+	4245	protein_coding	collagen beta(1-O)galactosyltransferase 2 [Source:MGI Symbol;Acc:MGI:2138232]	-
ENSMUSG00000027380	133.953	162.115	109.563	99.6038	640.535	761.277	865.234	913.157	126.309	795.051	-2.65317	3.39e-53	2.71e-51	Acoxl	2	127838876	128123873	+	3179	protein_coding	acyl-Coenzyme A oxidase-like [Source:MGI Symbol;Acc:MGI:1921371]	-
ENSMUSG00000037613	374.218	344.122	394.007	386.882	26.8965	62.2055	51.8387	50.2496	374.807	47.7976	2.96865	3.54e-53	2.82e-51	Tnfrsf23	7	143665809	143685872	-	3962	protein_coding	tumor necrosis factor receptor superfamily, member 23 [Source:MGI Symbol;Acc:MGI:1930269]	-
ENSMUSG00000091957	18682.2	17360.3	17071.9	18624.9	6484.05	7673.99	7424.24	7825.08	17934.8	7351.84	1.28651	3.64e-53	2.89e-51	Rps2-ps10	18	61259008	61259972	-	965	transcribed_processed_pseudogene	ribosomal protein S2, pseudogene 10 [Source:MGI Symbol;Acc:MGI:3645604]	-
ENSMUSG00000020649	738.868	738.968	818.565	905.871	97.6243	73.0668	118.758	151.615	800.568	110.266	2.85555	3.92e-53	3.1e-51	Rrm2	12	24708241	24714146	+	2771	protein_coding	ribonucleotide reductase M2 [Source:MGI Symbol;Acc:MGI:98181]	-
ENSMUSG00000032322	1481.99	1095.02	1266.3	1441.63	347.662	372.246	338.365	390.734	1321.24	362.252	1.86614	4.9e-53	3.87e-51	Pstpip1	9	56089962	56128888	+	3830	protein_coding	proline-serine-threonine phosphatase-interacting protein 1 [Source:MGI Symbol;Acc:MGI:1321396]	-
ENSMUSG00000045763	2026.31	1480.92	1663.47	2088.54	405.44	405.817	430.732	496.432	1814.81	434.605	2.06111	5.32e-53	4.19e-51	Basp1	15	25363277	25413764	-	2009	protein_coding	brain abundant, membrane attached signal protein 1 [Source:MGI Symbol;Acc:MGI:1917600]	-
ENSMUSG00000023067	4290.75	5254.33	4081.24	5198.27	1157.55	1430.73	1356.29	1107.22	4706.15	1262.95	1.898	5.67e-53	4.44e-51	Cdkn1a	17	29090976	29100727	+	3553	protein_coding	cyclin-dependent kinase inhibitor 1A (P21) [Source:MGI Symbol;Acc:MGI:104556]	-
ENSMUSG00000005667	1095.01	819.528	957.626	1322.11	123.525	148.108	120.643	192.335	1048.57	146.153	2.84053	5.68e-53	4.44e-51	Mthfd2	6	83305691	83325908	-	3487	protein_coding	methylenetetrahydrofolate dehydrogenase (NAD+ dependent), methenyltetrahydrofolate cyclohydrolase [Source:MGI Symbol;Acc:MGI:1338850]	-
ENSMUSG00000037902	10051.8	7416.53	8178.27	9174.04	2336.01	2862.44	2559.89	2321.88	8705.16	2520.05	1.78847	7.04e-53	5.48e-51	Sirpa	2	129592835	129632228	+	4911	protein_coding	signal-regulatory protein alpha [Source:MGI Symbol;Acc:MGI:108563]	-
ENSMUSG00000050721	4434.27	3275.13	3554.49	4496.85	790.956	1035.77	1031.12	909.691	3940.18	941.884	2.06455	1.14e-52	8.84e-51	Plekho2	9	65552698	65580040	-	5547	protein_coding	pleckstrin homology domain containing, family O member 2 [Source:MGI Symbol;Acc:MGI:2143132]	-
ENSMUSG00000039497	1807.3	1904.61	1958.45	2406.22	570.803	568.736	647.512	636.784	2019.14	605.959	1.73598	1.78e-52	1.38e-50	Dse	10	34151393	34207715	-	4980	protein_coding	dermatan sulfate epimerase [Source:MGI Symbol;Acc:MGI:2443455]	-
ENSMUSG00000035385	3389.22	2284.53	3343.79	4599.6	17.931	11.8487	28.2756	50.2496	3404.29	27.0762	6.96756	2.46e-52	1.9e-50	Ccl2	11	82035571	82037453	+	1138	protein_coding	chemokine (C-C motif) ligand 2 [Source:MGI Symbol;Acc:MGI:98259]	-
ENSMUSG00000042759	2186.84	1695.75	1909.98	2250	307.815	441.363	477.858	335.286	2010.64	390.581	2.36409	2.81e-52	2.16e-50	Apobr	7	126584942	126589112	+	3779	protein_coding	apolipoprotein B receptor [Source:MGI Symbol;Acc:MGI:2176230]	-
ENSMUSG00000017716	583.652	489.33	553.084	547.297	62.7585	39.4956	72.5741	93.5682	543.341	67.0991	3.01093	3.04e-52	2.33e-50	Birc5	11	117849251	117855743	+	3402	protein_coding	baculoviral IAP repeat-containing 5 [Source:MGI Symbol;Acc:MGI:1203517]	-
ENSMUSG00000032508	3191.48	2583.9	2806.51	3657.03	777.01	871.865	751.189	893.23	3059.73	823.323	1.89361	3.15e-52	2.41e-50	Myd88	9	119335934	119341411	-	2576	protein_coding	myeloid differentiation primary response gene 88 [Source:MGI Symbol;Acc:MGI:108005]	-
ENSMUSG00000005514	4055.8	4252.79	4124.43	3573.16	9131.86	10555.2	10720.2	10296.8	4001.54	10176	-1.34653	3.23e-52	2.47e-50	Por	5	135670033	135735326	+	4021	protein_coding	P450 (cytochrome) oxidoreductase [Source:MGI Symbol;Acc:MGI:97744]	-
ENSMUSG00000042489	306.178	305.334	353.974	422.53	41.839	35.546	32.9882	55.4478	347.004	41.4553	3.05938	4.64e-52	3.52e-50	Clspn	4	126556935	126593903	+	7186	protein_coding	claspin [Source:MGI Symbol;Acc:MGI:2445153]	-
ENSMUSG00000027555	834.549	614.646	652.113	839.818	77.701	97.7515	123.47	134.288	735.281	108.303	2.75949	5.46e-52	4.13e-50	Car13	3	14641727	14663002	+	2299	protein_coding	carbonic anhydrase 13 [Source:MGI Symbol;Acc:MGI:1931322]	-
ENSMUSG00000023913	4711.74	2712.2	2527.33	4914.14	216.168	331.763	391.146	352.614	3716.35	322.923	3.5241	5.99e-52	4.53e-50	Pla2g7	17	43568098	43612201	+	2905	protein_coding	phospholipase A2, group VII (platelet-activating factor acetylhydrolase, plasma) [Source:MGI Symbol;Acc:MGI:1351327]	-
ENSMUSG00000041920	870.695	782.729	993.445	1059.99	258.007	253.759	262.021	259.045	926.716	258.208	1.84326	7.24e-52	5.45e-50	Slc16a6	11	109450855	109473598	-	4883	protein_coding	solute carrier family 16 (monocarboxylic acid transporters), member 6 [Source:MGI Symbol;Acc:MGI:2144585]	-
ENSMUSG00000030104	5041.31	4925.13	5321.2	5963.65	1543.06	1906.65	1920.86	1856.64	5312.82	1806.8	1.55587	8.14e-52	6.11e-50	Edem1	6	108828641	108859356	+	6453	protein_coding	ER degradation enhancer, mannosidase alpha-like 1 [Source:MGI Symbol;Acc:MGI:2180139]	-
ENSMUSG00000030867	494.35	389.873	373.99	460.275	68.7355	72.0794	62.2064	91.8355	429.622	73.7142	2.53919	1.2e-51	8.97e-50	Plk1	7	122159439	122169873	+	2199	protein_coding	polo like kinase 1 [Source:MGI Symbol;Acc:MGI:97621]	-
ENSMUSG00000053101	893.02	729.022	644.738	1607.29	40.8428	62.2055	68.804	51.116	968.518	55.7421	4.11867	1.21e-51	9.04e-50	Gpr141	13	19749682	19824257	-	5974	protein_coding	G protein-coupled receptor 141 [Source:MGI Symbol;Acc:MGI:2672983]	-
ENSMUSG00000040703	1017.41	1180.56	1371.65	1097.74	3430.8	3661.24	3981.21	4171.58	1166.84	3811.21	-1.70772	1.65e-51	1.23e-49	Cyp2s1	7	25802475	25816913	-	4938	protein_coding	cytochrome P450, family 2, subfamily s, polypeptide 1 [Source:MGI Symbol;Acc:MGI:1921384]	-
ENSMUSG00000048234	5346.43	3686.88	4034.88	4719.12	710.267	950.856	1036.77	1017.99	4446.83	928.971	2.25869	2.01e-51	1.49e-49	Rnf149	1	39551296	39577405	-	2838	protein_coding	ring finger protein 149 [Source:MGI Symbol;Acc:MGI:2677438]	-
ENSMUSG00000056054	30747.5	16381.6	18101.1	28329.4	276.934	513.442	773.81	460.91	23389.9	506.274	5.52973	2.06e-51	1.52e-49	S100a8	3	90668978	90670035	+	694	protein_coding	S100 calcium binding protein A8 (calgranulin A) [Source:MGI Symbol;Acc:MGI:88244]	-
ENSMUSG00000056749	889.831	885.17	941.824	1304.29	60.7662	80.9659	131.01	125.624	1005.28	99.5916	3.33191	2.17e-51	1.6e-49	Nfil3	13	52967209	52981073	-	2026	protein_coding	nuclear factor, interleukin 3, regulated [Source:MGI Symbol;Acc:MGI:109495]	TF_bZIP
ENSMUSG00000031897	7563.03	6175.3	5680.44	7199.78	2271.26	1913.56	2094.28	2108.75	6654.64	2096.96	1.66604	2.47e-51	1.82e-49	Psmb10	8	105935735	105938444	-	1705	protein_coding	proteasome (prosome, macropain) subunit, beta type 10 [Source:MGI Symbol;Acc:MGI:1096380]	-
ENSMUSG00000031165	1401.19	1138.79	1277.89	1578.98	275.938	358.422	360.986	296.299	1349.21	322.911	2.06298	2.66e-51	1.95e-49	Was	X	8081453	8090498	-	2381	protein_coding	Wiskott-Aldrich syndrome [Source:MGI Symbol;Acc:MGI:105059]	-
ENSMUSG00000075122	490.098	400.813	469.858	716.099	46.8198	43.4451	67.8615	58.9133	519.217	54.26	3.2553	2.79e-51	2.04e-49	Cd80	16	38455561	38496335	+	3703	protein_coding	CD80 antigen [Source:MGI Symbol;Acc:MGI:101775]	-
ENSMUSG00000022150	3732.61	3168.71	3597.68	3762.93	1285.05	1470.22	1447.71	1429.51	3565.48	1408.13	1.3401	3.52e-51	2.57e-49	Dab2	15	6299788	6440712	+	7342	protein_coding	disabled 2, mitogen-responsive phosphoprotein [Source:MGI Symbol;Acc:MGI:109175]	-
ENSMUSG00000002835	498.603	483.362	524.64	510.601	138.467	153.045	114.045	146.417	504.302	137.994	1.86958	3.8e-51	2.76e-49	Chaf1a	17	56040439	56072289	+	8854	protein_coding	chromatin assembly factor 1, subunit A (p150) [Source:MGI Symbol;Acc:MGI:1351331]	-
ENSMUSG00000034855	6970.87	4297.55	6084.98	16067.7	8.9655	8.8865	13.1953	26.8576	8355.27	14.4762	9.16627	4.03e-51	2.92e-49	Cxcl10	5	92346638	92348889	-	2252	protein_coding	chemokine (C-X-C motif) ligand 10 [Source:MGI Symbol;Acc:MGI:1352450]	-
ENSMUSG00000030717	4117.46	3540.68	3458.62	3672.76	1451.41	1456.4	1232.82	1269.24	3697.38	1352.47	1.45122	5.72e-51	4.14e-49	Nupr1	7	126623249	126630861	-	2514	protein_coding	nuclear protein transcription regulator 1 [Source:MGI Symbol;Acc:MGI:1891834]	-
ENSMUSG00000025498	5785.49	3990.23	3798.9	7148.41	816.856	691.172	806.798	727.753	5180.76	760.645	2.76789	6.33e-51	4.56e-49	Irf7	7	141262706	141266481	-	3776	protein_coding	interferon regulatory factor 7 [Source:MGI Symbol;Acc:MGI:1859212]	IRF
ENSMUSG00000018899	16150.9	12981.2	13849.2	20482.7	3423.82	2779.5	3492.04	3717.61	15866	3353.24	2.24223	7.02e-51	5.05e-49	Irf1	11	53770014	53778374	+	3976	protein_coding	interferon regulatory factor 1 [Source:MGI Symbol;Acc:MGI:96590]	IRF
ENSMUSG00000043939	216.876	174.05	234.929	266.309	8.9655	16.7856	15.0803	7.79735	223.041	12.1572	4.20548	8.41e-51	6.03e-49	A530064D06Rik	17	48149126	48167275	-	5884	protein_coding	RIKEN cDNA A530064D06 gene [Source:MGI Symbol;Acc:MGI:2443476]	-
ENSMUSG00000046179	256.212	226.763	299.192	314.538	22.9118	14.8108	29.2182	32.9222	274.176	24.9657	3.44667	8.48e-51	6.06e-49	E2f8	7	48866429	48881596	-	5443	protein_coding	E2F transcription factor 8 [Source:MGI Symbol;Acc:MGI:1922038]	E2F
ENSMUSG00000089929	676.144	379.927	392.953	626.98	25.9003	37.5208	30.1607	51.116	519.001	36.1744	3.8364	8.5e-51	6.06e-49	Bcl2a1b	9	89199209	89207827	+	817	protein_coding	B cell leukemia/lymphoma 2 related protein A1b [Source:MGI Symbol;Acc:MGI:1278326]	-
ENSMUSG00000066152	4556.53	3334.8	3019.31	3660.18	1023.06	899.512	931.211	960.807	3642.71	953.648	1.93345	1.38e-50	9.77e-49	Slc31a2	4	62262562	62298411	+	2033	protein_coding	solute carrier family 31, member 2 [Source:MGI Symbol;Acc:MGI:1333844]	-
ENSMUSG00000023349	3297.8	2590.86	3021.42	3836.32	149.425	387.057	338.365	331.821	3186.6	301.667	3.40045	1.76e-50	1.25e-48	Clec4n	6	123229843	123247021	+	1420	protein_coding	C-type lectin domain family 4, member n [Source:MGI Symbol;Acc:MGI:1861231]	-
ENSMUSG00000049103	3922.91	3724.68	4200.28	5299.97	1065.9	1056.51	931.211	745.08	4286.96	949.674	2.17494	2.18e-50	1.54e-48	Ccr2	9	124101950	124113557	+	6760	protein_coding	chemokine (C-C motif) receptor 2 [Source:MGI Symbol;Acc:MGI:106185]	-
ENSMUSG00000005089	898.336	805.604	908.112	899.58	158.39	254.746	172.481	175.007	877.908	190.156	2.20781	2.44e-50	1.72e-48	Slc1a2	2	102658659	102790784	+	13133	protein_coding	solute carrier family 1 (glial high affinity glutamate transporter), member 2 [Source:MGI Symbol;Acc:MGI:101931]	-
ENSMUSG00000079012	245.581	215.822	184.361	283.085	4.98083	14.8108	7.54017	3.46549	232.212	7.69933	4.9337	4.89e-50	3.43e-48	Serpina3m	12	104338486	104394257	+	1719	protein_coding	serine (or cysteine) peptidase inhibitor, clade A, member 3M [Source:MGI Symbol;Acc:MGI:98378]	-
ENSMUSG00000020399	605.978	562.928	646.845	764.328	127.509	158.97	147.033	111.762	645.02	136.319	2.24413	5.77e-50	4.04e-48	Havcr2	11	46454935	46481255	+	2721	protein_coding	hepatitis A virus cellular receptor 2 [Source:MGI Symbol;Acc:MGI:2159682]	-
ENSMUSG00000027737	2970.35	1844.93	2429.36	4322.81	43.8313	91.8272	66.919	99.6329	2891.86	75.5526	5.25695	8.59e-50	6e-48	Slc7a11	3	49892526	50443614	-	13922	protein_coding	solute carrier family 7 (cationic amino acid transporter, y+ system), member 11 [Source:MGI Symbol;Acc:MGI:1347355]	-
ENSMUSG00000027188	273.222	409.764	380.311	267.358	1653.64	1678.56	1402.47	1490.16	332.664	1556.21	-2.2251	9.02e-50	6.28e-48	Pamr1	2	102550012	102643041	+	6046	protein_coding	peptidase domain containing associated with muscle regeneration 1 [Source:MGI Symbol;Acc:MGI:2445082]	-
ENSMUSG00000000682	4870.15	3252.25	3391.2	5038.91	845.745	817.558	832.246	943.48	4138.13	859.757	2.26673	9.39e-50	6.52e-48	Cd52	4	134082448	134095082	-	1187	protein_coding	CD52 antigen [Source:MGI Symbol;Acc:MGI:1346088]	-
ENSMUSG00000039682	4377.92	3787.33	3421.75	4836.55	889.577	1085.14	1115.94	1174.8	4105.89	1066.37	1.94465	1.43e-49	9.87e-48	Lap3	5	45493374	45512691	+	3098	protein_coding	leucine aminopeptidase 3 [Source:MGI Symbol;Acc:MGI:1914238]	-
ENSMUSG00000029373	1392.69	1209.4	1239.96	1241.38	393.486	290.292	407.169	382.937	1270.86	368.471	1.78551	1.43e-49	9.87e-48	Pf4	5	90772435	90773383	+	721	protein_coding	platelet factor 4 [Source:MGI Symbol;Acc:MGI:1888711]	-
ENSMUSG00000048779	1241.72	1112.93	1284.21	1299.04	347.662	431.489	341.193	305.83	1234.48	356.543	1.79291	1.54e-49	1.06e-47	P2ry6	7	100937630	100974649	-	2887	protein_coding	pyrimidinergic receptor P2Y, G-protein coupled, 6 [Source:MGI Symbol;Acc:MGI:2673874]	-
ENSMUSG00000044349	57.4084	73.5984	65.3166	52.4231	691.339	550.963	446.755	393.333	62.1866	520.598	-3.0634	1.54e-49	1.06e-47	Snhg11	2	158375638	158386145	+	8521	protein_coding	small nucleolar RNA host gene 11 [Source:MGI Symbol;Acc:MGI:2441845]	-
ENSMUSG00000072082	414.616	367.992	422.451	339.701	74.7125	49.3695	76.3442	77.1072	386.19	69.3833	2.47367	1.96e-49	1.34e-47	Ccnf	17	24223232	24251409	-	3099	protein_coding	cyclin F [Source:MGI Symbol;Acc:MGI:102551]	-
ENSMUSG00000055994	1172.62	899.094	1009.25	1631.41	91.6473	142.184	168.711	141.219	1178.09	135.94	3.11425	2.38e-49	1.62e-47	Nod2	8	88647315	88688474	+	5014	protein_coding	nucleotide-binding oligomerization domain containing 2 [Source:MGI Symbol;Acc:MGI:2429397]	-
ENSMUSG00000021684	588.968	697.196	750.088	473.905	2664.75	2655.09	2490.14	2347.87	627.539	2539.46	-2.01648	2.48e-49	1.69e-47	Pde8b	13	95024454	95250336	-	5879	protein_coding	phosphodiesterase 8B [Source:MGI Symbol;Acc:MGI:2443999]	-
ENSMUSG00000022026	300.863	205.877	246.518	391.076	12.9502	3.94956	15.0803	12.9956	286.083	11.2439	4.66114	3.14e-49	2.14e-47	Olfm4	14	79984081	80023139	+	2962	protein_coding	olfactomedin 4 [Source:MGI Symbol;Acc:MGI:2685142]	-
ENSMUSG00000037580	1710.56	1335.71	1439.07	1608.34	336.704	313.99	440.157	421.923	1523.42	378.194	2.00887	3.59e-49	2.43e-47	Gch1	14	47153895	47189413	-	6251	protein_coding	GTP cyclohydrolase 1 [Source:MGI Symbol;Acc:MGI:95675]	-
ENSMUSG00000095609	792.024	438.607	481.447	855.544	55.7853	29.6217	55.6087	43.3186	641.905	46.0836	3.79983	3.81e-49	2.57e-47	Gm21188	13	120034605	120052194	-	4572	protein_coding	predicted gene, 21188 [Source:MGI Symbol;Acc:MGI:5434543]	-
ENSMUSG00000006398	978.07	755.875	758.516	948.858	156.398	133.298	137.608	209.662	860.33	159.241	2.43094	5.46e-49	3.68e-47	Cdc20	4	118432901	118437352	-	1868	protein_coding	cell division cycle 20 [Source:MGI Symbol;Acc:MGI:1859866]	-
ENSMUSG00000079419	1978.46	1550.54	1385.34	2545.66	115.555	223.15	204.527	226.123	1865	192.339	3.27638	7.35e-49	4.94e-47	Ms4a6c	19	11469366	11482192	+	2050	protein_coding	membrane-spanning 4-domains, subfamily A, member 6C [Source:MGI Symbol;Acc:MGI:2385644]	-
ENSMUSG00000027248	26411.1	25492.9	24799.2	28560.1	9978.6	9924.25	10839	11939.5	26315.8	10670.3	1.30225	9.56e-49	6.41e-47	Pdia3	2	121413775	121438687	+	3139	protein_coding	protein disulfide isomerase associated 3 [Source:MGI Symbol;Acc:MGI:95834]	-
ENSMUSG00000020120	11136.2	6784.98	8127.71	15007.7	886.588	1193.75	1303.51	1269.24	10264.1	1163.27	3.14121	1.1e-48	7.36e-47	Plek	11	16971206	17052381	-	4486	protein_coding	pleckstrin [Source:MGI Symbol;Acc:MGI:1860485]	-
ENSMUSG00000072572	452.889	437.612	414.023	451.887	57.7777	103.676	92.3671	87.5036	439.103	85.3311	2.36203	1.23e-48	8.2e-47	Slc39a2	14	51892889	51896745	+	3447	protein_coding	solute carrier family 39 (zinc transporter), member 2 [Source:MGI Symbol;Acc:MGI:2684326]	-
ENSMUSG00000023505	348.703	280.47	300.246	371.155	60.7662	39.4956	37.7008	51.9824	325.143	47.4862	2.77511	1.94e-48	1.29e-46	Cdca3	6	124829547	124833701	+	2866	protein_coding	cell division cycle associated 3 [Source:MGI Symbol;Acc:MGI:1315198]	-
ENSMUSG00000049932	1075.88	1069.17	1024	952.003	409.424	343.611	382.664	399.398	1030.26	383.774	1.42433	2.09e-48	1.38e-46	H2afx	9	44334694	44336077	+	1384	protein_coding	H2A histone family, member X [Source:MGI Symbol;Acc:MGI:102688]	-
ENSMUSG00000003779	396.543	423.688	369.776	448.741	62.7585	61.2181	88.597	92.7019	409.687	76.3189	2.41925	2.25e-48	1.49e-46	Kif20a	18	34624624	34633265	+	3796	protein_coding	kinesin family member 20A [Source:MGI Symbol;Acc:MGI:1201682]	-
ENSMUSG00000024737	4604.37	3318.89	3377.5	5564.18	388.505	590.459	710.661	558.81	4216.24	562.109	2.90678	2.32e-48	1.53e-46	Slc15a3	19	10839727	10859362	+	5491	protein_coding	solute carrier family 15, member 3 [Source:MGI Symbol;Acc:MGI:1929691]	-
ENSMUSG00000076441	2396.27	1762.38	1707.71	3169.5	299.846	280.419	360.986	229.589	2258.97	292.71	2.94856	2.76e-48	1.82e-46	Ass1	2	31470207	31520672	+	2414	protein_coding	argininosuccinate synthetase 1 [Source:MGI Symbol;Acc:MGI:88090]	-
ENSMUSG00000006403	362.524	356.057	491.982	984.505	19.9233	18.7604	20.7355	21.6593	548.767	20.2696	4.75732	2.77e-48	1.82e-46	Adamts4	1	171250421	171260637	+	4810	protein_coding	a disintegrin-like and metallopeptidase (reprolysin type) with thrombospondin type 1 motif, 4 [Source:MGI Symbol;Acc:MGI:1339949]	-
ENSMUSG00000002325	3798.52	3580.46	3591.36	3819.54	1592.87	1344.82	1539.14	1663.44	3697.47	1535.07	1.2679	3.55e-48	2.33e-46	Irf9	14	55603571	55610030	+	5386	protein_coding	interferon regulatory factor 9 [Source:MGI Symbol;Acc:MGI:107587]	IRF
ENSMUSG00000038776	1209.83	1617.18	1525.46	943.615	5704.05	6142.55	6171.63	6516.86	1324.02	6133.77	-2.21172	4.95e-48	3.23e-46	Ephx1	1	180976210	181020904	-	1950	protein_coding	epoxide hydrolase 1, microsomal [Source:MGI Symbol;Acc:MGI:95405]	-
ENSMUSG00000021591	3733.67	2329.29	2333.49	3658.08	531.953	560.837	580.593	568.34	3013.63	560.431	2.42674	5.4e-48	3.51e-46	Glrx	13	75839868	75850154	+	5494	protein_coding	glutaredoxin [Source:MGI Symbol;Acc:MGI:2135625]	-
ENSMUSG00000023903	529.433	338.155	459.323	616.495	38.8505	59.2434	65.0339	53.7151	485.852	54.2107	3.16225	6.23e-48	4.05e-46	Mmp25	17	23628311	23645277	-	5303	protein_coding	matrix metallopeptidase 25 [Source:MGI Symbol;Acc:MGI:2443938]	-
ENSMUSG00000004266	7588.54	5679.01	6606.46	8283.89	1808.04	1869.13	2140.47	2103.55	7039.48	1980.3	1.82957	8.97e-48	5.81e-46	Ptpn6	6	124720707	124738714	-	2802	protein_coding	protein tyrosine phosphatase, non-receptor type 6 [Source:MGI Symbol;Acc:MGI:96055]	-
ENSMUSG00000050896	369.965	383.905	418.237	490.68	59.77	81.9533	42.4134	50.2496	415.697	58.5966	2.83083	9.69e-48	6.26e-46	Rtn4rl2	2	84871924	84886710	-	1506	protein_coding	reticulon 4 receptor-like 2 [Source:MGI Symbol;Acc:MGI:2669796]	-
ENSMUSG00000045312	1562.79	1202.44	1423.27	1250.81	261.992	327.813	353.445	389.001	1359.83	333.063	2.02806	1.14e-47	7.35e-46	Lhfpl2	13	94057796	94195409	+	8415	protein_coding	lipoma HMGIC fusion partner-like 2 [Source:MGI Symbol;Acc:MGI:2145236]	-
ENSMUSG00000030402	401.859	252.622	220.18	308.248	2.9885	3.94956	3.77008	1.73275	295.727	3.11022	6.58631	1.73e-47	1.11e-45	Ppm1n	7	19276805	19280064	-	2234	protein_coding	protein phosphatase, Mg2+/Mn2+ dependent, 1N (putative) [Source:MGI Symbol;Acc:MGI:2142330]	-
ENSMUSG00000059108	980.196	583.814	530.961	826.188	66.7431	94.7894	96.1371	90.9691	730.29	87.1597	3.06552	2.02e-47	1.29e-45	Ifitm6	7	141015699	141017924	-	905	protein_coding	interferon induced transmembrane protein 6 [Source:MGI Symbol;Acc:MGI:2686976]	-
ENSMUSG00000022094	2736.47	3063.28	3777.83	5363.93	566.819	568.736	614.524	641.116	3735.38	597.799	2.64331	2.02e-47	1.29e-45	Slc39a14	14	70303469	70351425	-	10550	protein_coding	solute carrier family 39 (zinc transporter), member 14 [Source:MGI Symbol;Acc:MGI:2384851]	-
ENSMUSG00000039191	1720.13	1486.89	1597.1	1816.98	663.447	628.967	573.053	626.387	1655.27	622.963	1.40991	2.1e-47	1.34e-45	Rbpj	5	53466152	53657362	+	12750	protein_coding	recombination signal binding protein for immunoglobulin kappa J region [Source:MGI Symbol;Acc:MGI:96522]	CSL
ENSMUSG00000000555	4485.3	3812.2	4335.13	5151.09	1619.77	1535.39	1524.06	1375.8	4445.93	1513.75	1.55454	2.71e-47	1.72e-45	Itga5	15	103344286	103366763	-	4933	protein_coding	integrin alpha 5 (fibronectin receptor alpha) [Source:MGI Symbol;Acc:MGI:96604]	-
ENSMUSG00000051748	4776.59	2710.21	2399.86	3700.02	19.9233	74.0542	58.4363	55.4478	3396.67	51.9654	6.02967	3.33e-47	2.11e-45	Wfdc21	11	83746940	83752642	+	434	protein_coding	WAP four-disulfide core domain 21 [Source:MGI Symbol;Acc:MGI:1913357]	-
ENSMUSG00000032115	6709.34	7349.89	8484.84	8540.77	2853.02	2680.76	3029.26	2904.08	7771.21	2866.78	1.43865	3.78e-47	2.39e-45	Hyou1	9	44379490	44392369	+	7230	protein_coding	hypoxia up-regulated 1 [Source:MGI Symbol;Acc:MGI:108030]	-
ENSMUSG00000024308	18153.8	14804.2	13861.9	18033.5	5837.54	5450.39	5362	4998.1	16213.4	5412.01	1.583	3.8e-47	2.4e-45	Tapbp	17	33915899	33929288	+	3296	protein_coding	TAP binding protein [Source:MGI Symbol;Acc:MGI:1201689]	-
ENSMUSG00000003283	5811.01	3952.43	4583.75	6335.85	1294.02	1264.85	1203.6	1261.44	5170.76	1255.98	2.04154	5.37e-47	3.38e-45	Hck	2	153108468	153151441	+	2092	protein_coding	hemopoietic cell kinase [Source:MGI Symbol;Acc:MGI:96052]	-
ENSMUSG00000030413	2358	2324.32	1822.54	1929.17	243.065	291.28	366.641	468.708	2108.51	342.423	2.62079	6.26e-47	3.93e-45	Pglyrp1	7	18871331	18890459	+	1837	protein_coding	peptidoglycan recognition protein 1 [Source:MGI Symbol;Acc:MGI:1345092]	-
ENSMUSG00000026341	12398.1	10986.1	11686.4	14828.4	4366.2	4379.07	4386.49	4713.07	12474.7	4461.21	1.48344	7.78e-47	4.87e-45	Actr3	1	125392905	125435727	-	4631	protein_coding	ARP3 actin-related protein 3 [Source:MGI Symbol;Acc:MGI:1921367]	-
ENSMUSG00000020330	448.636	343.128	364.509	419.385	31.8773	20.7352	41.4709	58.047	393.914	38.0326	3.36204	8.25e-47	5.16e-45	Hmmr	11	40701395	40733422	-	5431	protein_coding	hyaluronan mediated motility receptor (RHAMM) [Source:MGI Symbol;Acc:MGI:104667]	-
ENSMUSG00000049571	115.88	141.229	144.329	111.137	460.229	572.686	569.283	619.456	128.144	555.413	-2.11567	8.31e-47	5.18e-45	Cfap46	7	139600951	139683817	-	9224	protein_coding	cilia and flagella associated protein 46 [Source:MGI Symbol;Acc:MGI:2444387]	-
ENSMUSG00000025534	3710.29	3522.78	3554.49	3797.53	880.611	1255.96	1239.42	1174.8	3646.27	1137.7	1.68006	8.8e-47	5.47e-45	Gusb	5	129989011	130003049	-	4548	protein_coding	glucuronidase, beta [Source:MGI Symbol;Acc:MGI:95872]	-
ENSMUSG00000031827	8586.81	7379.73	8479.57	8806.03	1421.53	2293.71	2209.27	2079.29	8313.04	2000.95	2.05457	8.91e-47	5.52e-45	Cotl1	8	119809222	119840544	-	1596	protein_coding	coactosin-like 1 (Dictyostelium) [Source:MGI Symbol;Acc:MGI:1919292]	-
ENSMUSG00000019564	1396.94	1101.99	1166.22	1300.09	350.651	296.217	342.135	236.52	1241.31	306.381	2.01973	1.18e-46	7.31e-45	Arid3a	10	79927043	79955018	+	5562	protein_coding	AT rich interactive domain 3A (BRIGHT-like) [Source:MGI Symbol;Acc:MGI:1328360]	ARID
ENSMUSG00000075602	34902.2	33912.9	27779.6	36755.9	10554.4	9256.77	11428.1	11799.1	33337.7	10759.6	1.63149	1.32e-46	8.16e-45	Ly6a	15	74994877	74998031	-	1205	protein_coding	lymphocyte antigen 6 complex, locus A [Source:MGI Symbol;Acc:MGI:107527]	-
ENSMUSG00000034459	2318.66	1947.37	1617.11	3440	190.268	228.087	233.745	336.153	2330.79	247.063	3.2366	1.47e-46	9.03e-45	Ifit1	19	34640871	34650009	+	2656	protein_coding	interferon-induced protein with tetratricopeptide repeats 1 [Source:MGI Symbol;Acc:MGI:99450]	-
ENSMUSG00000035455	290.232	300.361	303.406	360.671	45.8237	23.6973	49.0111	49.3832	313.667	41.9788	2.89649	1.56e-46	9.6e-45	Fignl1	11	11787431	11808962	-	4839	protein_coding	fidgetin-like 1 [Source:MGI Symbol;Acc:MGI:1890648]	-
ENSMUSG00000059923	5662.17	5148.9	5131.57	5980.42	2479.46	2501.06	2586.28	2402.45	5480.77	2492.31	1.13692	1.95e-46	1.2e-44	Grb2	11	115644045	115708597	-	2916	protein_coding	growth factor receptor bound protein 2 [Source:MGI Symbol;Acc:MGI:95805]	-
ENSMUSG00000020263	1079.07	1245.21	1251.55	945.712	3353.1	3414.39	3154.62	3080.82	1130.38	3250.73	-1.52371	2.1e-46	1.28e-44	Appl2	10	83600033	83648738	-	5949	protein_coding	adaptor protein, phosphotyrosine interaction, PH domain and leucine zipper containing 2 [Source:MGI Symbol;Acc:MGI:2384914]	-
ENSMUSG00000036904	279.6	331.193	262.32	257.922	802.91	921.234	851.096	882.834	282.759	864.519	-1.61149	2.19e-46	1.34e-44	Fzd8	18	9212856	9216201	+	3346	protein_coding	frizzled class receptor 8 [Source:MGI Symbol;Acc:MGI:108460]	-
ENSMUSG00000027068	322.125	338.155	338.172	460.275	22.9118	26.6595	45.241	49.3832	364.682	36.0489	3.32925	2.48e-46	1.51e-44	Dhrs9	2	69380445	69404533	+	4281	protein_coding	dehydrogenase/reductase (SDR family) member 9 [Source:MGI Symbol;Acc:MGI:2442798]	-
ENSMUSG00000049130	2283.58	1568.44	1923.68	2626.4	181.302	296.217	361.928	294.567	2100.52	283.503	2.88861	2.72e-46	1.65e-44	C5ar1	7	16246743	16259540	-	2570	protein_coding	complement component 5a receptor 1 [Source:MGI Symbol;Acc:MGI:88232]	-
ENSMUSG00000040842	4509.75	4217.98	4452.07	4339.58	2443.6	2406.27	2421.34	2378.19	4379.85	2412.35	0.860451	2.74e-46	1.66e-44	Szrd1	4	141113001	141139775	-	3327	protein_coding	SUZ RNA binding domain containing 1 [Source:MGI Symbol;Acc:MGI:1098672]	-
ENSMUSG00000021939	41590.3	33008.9	36041.1	41597.7	10158.9	11860.5	12642	13569.1	38059.5	12057.6	1.65826	3.18e-46	1.92e-44	Ctsb	14	63122462	63145923	+	6051	protein_coding	cathepsin B [Source:MGI Symbol;Acc:MGI:88561]	-
ENSMUSG00000090019	750.562	781.734	766.944	720.293	1830.95	1655.85	1630.56	1633.11	754.883	1687.62	-1.16031	4.18e-46	2.52e-44	Gimap1	6	48739054	48743795	+	3073	protein_coding	GTPase, IMAP family member 1 [Source:MGI Symbol;Acc:MGI:109368]	-
ENSMUSG00000031838	4499.12	4270.7	4227.67	4321.76	1672.56	2041.92	1820.95	1978.8	4329.81	1878.56	1.2045	4.27e-46	2.56e-44	Ifi30	8	70762774	70766663	-	981	processed_transcript	interferon gamma inducible protein 30 [Source:MGI Symbol;Acc:MGI:2137648]	-
ENSMUSG00000022902	1461.79	775.767	826.993	1299.04	0.996166	4.93695	0.942521	0	1090.9	1.71891	9.35438	4.56e-46	2.73e-44	Stfa2	16	36403992	36408457	-	471	protein_coding	stefin A2 [Source:MGI Symbol;Acc:MGI:106197]	-
ENSMUSG00000079330	282.79	259.584	276.015	217.032	0	0.987389	4.71261	4.33186	258.855	2.50796	6.64107	5.76e-46	3.44e-44	Lemd1	1	132191431	132259227	+	9289	protein_coding	LEM domain containing 1 [Source:MGI Symbol;Acc:MGI:1922403]	-
ENSMUSG00000002007	32.9567	39.7829	42.1398	41.9385	293.869	292.267	287.469	212.261	39.2045	271.467	-2.78988	6.02e-46	3.59e-44	Srpk3	X	73774405	73778925	+	2784	protein_coding	serine/arginine-rich protein specific kinase 3 [Source:MGI Symbol;Acc:MGI:1891338]	-
ENSMUSG00000004207	60557.4	49112	52040.5	59739.2	21275.1	23535.4	23076.7	21648.9	55362.3	22384	1.30643	6.83e-46	4.06e-44	Psap	10	60277627	60302597	+	2744	protein_coding	prosaposin [Source:MGI Symbol;Acc:MGI:97783]	-
ENSMUSG00000030724	204.119	142.224	273.908	200.256	1501.22	1064.41	1207.37	1131.48	205.127	1226.12	-2.58034	1.01e-45	5.98e-44	Cd19	7	126408450	126414889	-	3075	protein_coding	CD19 antigen [Source:MGI Symbol;Acc:MGI:88319]	-
ENSMUSG00000106609	453.952	292.404	268.641	563.024	1.99233	1.97478	3.77008	1.73275	394.505	2.36749	7.38257	1.05e-45	6.23e-44	Gm43181	5	43784046	43786117	-	2072	TEC	predicted gene 43181 [Source:MGI Symbol;Acc:MGI:5663318]	-
ENSMUSG00000021775	1042.92	1177.57	1580.24	1105.08	4430.95	4881.65	4267.74	5210.37	1226.45	4697.68	-1.93752	1.13e-45	6.7e-44	Nr1d2	14	18204054	18239127	-	5409	protein_coding	nuclear receptor subfamily 1, group D, member 2 [Source:MGI Symbol;Acc:MGI:2449205]	THR-like
ENSMUSG00000031722	53400.5	43574.2	41438.1	43729.2	16903.9	16032.2	17212.3	18581.1	45535.5	17182.4	1.40603	1.14e-45	6.74e-44	Hp	8	109575128	109579172	-	1606	protein_coding	haptoglobin [Source:MGI Symbol;Acc:MGI:96211]	-
ENSMUSG00000022587	19146.8	17847.6	17773.5	19550.7	9251.4	7714.47	8293.24	8152.57	18579.6	8352.92	1.15339	1.22e-45	7.18e-44	Ly6e	15	74955051	74959905	+	3784	protein_coding	lymphocyte antigen 6 complex, locus E [Source:MGI Symbol;Acc:MGI:106651]	-
ENSMUSG00000025130	22940	20154	21506	23087.1	9742.51	10556.2	10429.9	10898.1	21921.8	10406.7	1.0748	1.31e-45	7.7e-44	P4hb	11	120560298	120573253	-	2861	protein_coding	prolyl 4-hydroxylase, beta polypeptide [Source:MGI Symbol;Acc:MGI:97464]	-
ENSMUSG00000032554	949.365	1100.99	993.445	996.038	336.704	372.246	352.503	411.527	1009.96	368.245	1.4546	1.33e-45	7.77e-44	Trf	9	103204001	103230444	-	3320	protein_coding	transferrin [Source:MGI Symbol;Acc:MGI:98821]	-
ENSMUSG00000070524	243.454	150.181	181.201	251.631	7.96933	3.94956	7.54017	10.3965	206.617	7.46388	4.77655	2.02e-45	1.18e-43	Fcrlb	1	170907273	170912941	-	1284	protein_coding	Fc receptor-like B [Source:MGI Symbol;Acc:MGI:3576487]	-
ENSMUSG00000029810	16882.3	16697.9	16946.5	15823.4	8331.94	8935.87	8452.53	9202.61	16587.5	8730.74	0.925868	3e-45	1.75e-43	Tmem176b	6	48833818	48841496	-	2371	protein_coding	transmembrane protein 176B [Source:MGI Symbol;Acc:MGI:1916348]	-
ENSMUSG00000114608	686.775	442.585	346.6	676.258	59.77	44.4325	46.1835	58.9133	538.054	52.3248	3.36102	3.2e-45	1.86e-43	Gm36161	13	120010390	120018931	+	1509	lincRNA	predicted gene, 36161 [Source:MGI Symbol;Acc:MGI:5595320]	-
ENSMUSG00000111720	329.567	343.128	323.423	311.393	0.996166	2.96217	1.88504	1.73275	326.878	1.89403	7.43396	3.45e-45	2e-43	Gm39459	9	120834363	120844936	+	1895	lincRNA	predicted gene, 39459 [Source:MGI Symbol;Acc:MGI:5622344]	-
ENSMUSG00000047810	5144.43	3095.11	4046.47	6683.94	651.493	770.164	625.834	522.423	4742.49	642.478	2.88422	4.42e-45	2.56e-43	Ccdc88b	19	6844623	6858211	-	4959	protein_coding	coiled-coil domain containing 88B [Source:MGI Symbol;Acc:MGI:1925567]	-
ENSMUSG00000037649	2564.24	2313.38	2239.73	2650.51	982.22	1002.2	881.257	830.851	2441.96	924.132	1.40241	5.65e-45	3.26e-43	H2-DMa	17	34135182	34139101	+	1641	protein_coding	histocompatibility 2, class II, locus DMa [Source:MGI Symbol;Acc:MGI:95921]	-
ENSMUSG00000047021	192.425	332.187	283.39	182.432	1348.81	1299.4	1361	1312.55	247.609	1330.44	-2.42476	6.12e-45	3.53e-43	Cfap65	1	74902071	74935599	-	7817	protein_coding	cilia and flagella associated protein 65 [Source:MGI Symbol;Acc:MGI:2444274]	-
ENSMUSG00000060216	3795.34	3289.05	3698.82	3631.87	1739.31	1596.61	1513.69	1621.85	3603.77	1617.86	1.15544	6.5e-45	3.73e-43	Arrb2	11	70432635	70440828	+	2845	protein_coding	arrestin, beta 2 [Source:MGI Symbol;Acc:MGI:99474]	-
ENSMUSG00000031444	5668.55	3055.33	3271.1	4772.6	96.6281	205.377	228.09	147.283	4191.89	169.345	4.62948	6.59e-45	3.78e-43	F10	8	13037308	13056676	+	2731	protein_coding	coagulation factor X [Source:MGI Symbol;Acc:MGI:103107]	-
ENSMUSG00000028793	7367.42	5565.63	6145.03	9461.32	1736.32	1622.28	1526.88	1632.25	7134.85	1629.43	2.13052	7.23e-45	4.14e-43	Rnf19b	4	129058271	129085886	+	2872	protein_coding	ring finger protein 19B [Source:MGI Symbol;Acc:MGI:1922484]	-
ENSMUSG00000018293	29476	23686.8	28303.2	30514.4	11240.7	11860.5	11032.2	11084.4	27995.1	11304.5	1.30828	7.38e-45	4.21e-43	Pfn1	11	70651850	70654644	-	2405	protein_coding	profilin 1 [Source:MGI Symbol;Acc:MGI:97549]	-
ENSMUSG00000025877	3850.62	2456.6	2509.42	4382.57	520.995	507.518	626.776	542.349	3299.8	549.41	2.58627	7.52e-45	4.28e-43	Hk3	13	55005985	55021385	-	3682	protein_coding	hexokinase 3 [Source:MGI Symbol;Acc:MGI:2670962]	-
ENSMUSG00000034271	1988.03	2002.08	2037.46	2002.56	836.78	788.924	787.948	960.807	2007.53	843.615	1.25001	7.95e-45	4.51e-43	Jdp2	12	85599027	85639878	+	2148	protein_coding	Jun dimerization protein 2 [Source:MGI Symbol;Acc:MGI:1932093]	TF_bZIP
ENSMUSG00000079014	475.214	573.869	421.398	759.086	31.8773	36.5334	19.7929	61.5125	557.392	37.429	3.88987	8.4e-45	4.76e-43	Serpina3i	12	104263122	104269372	+	2224	protein_coding	serine (or cysteine) peptidase inhibitor, clade A, member 3I [Source:MGI Symbol;Acc:MGI:2182841]	-
ENSMUSG00000052102	1220.46	1019.44	1133.56	1126.05	424.367	395.943	459.95	448.781	1124.88	432.26	1.37892	1.71e-44	9.69e-43	Gnpda1	18	38327558	38339003	-	2392	protein_coding	glucosamine-6-phosphate deaminase 1 [Source:MGI Symbol;Acc:MGI:1347054]	-
ENSMUSG00000030895	246.644	201.898	322.369	240.098	25.9003	24.6847	11.3103	25.1248	252.752	21.755	3.53861	1.83e-44	1.03e-42	Hpx	7	105591613	105600137	-	1499	protein_coding	hemopexin [Source:MGI Symbol;Acc:MGI:105112]	-
ENSMUSG00000001348	3228.69	2181.1	2155.45	3074.09	303.831	426.552	501.421	517.224	2659.83	437.257	2.60397	1.98e-44	1.12e-42	Acp5	9	22126727	22135711	-	2030	protein_coding	acid phosphatase 5, tartrate resistant [Source:MGI Symbol;Acc:MGI:87883]	-
ENSMUSG00000024235	1645.71	1329.74	1513.87	1888.28	487.125	510.48	522.157	473.906	1594.4	498.417	1.67761	2.31e-44	1.3e-42	Map3k8	18	4331327	4353015	-	4504	protein_coding	mitogen-activated protein kinase kinase kinase 8 [Source:MGI Symbol;Acc:MGI:1346878]	-
ENSMUSG00000078122	2439.86	1502.8	2181.79	3263.86	263.984	371.258	327.997	238.252	2347.08	300.373	2.9665	2.59e-44	1.45e-42	F630028O10Rik	X	96239926	96243636	+	3295	antisense	RIKEN cDNA F630028O10 gene [Source:MGI Symbol;Acc:MGI:3641813]	-
ENSMUSG00000044827	1104.58	891.137	1009.25	1366.15	297.854	280.419	271.446	259.045	1092.78	277.191	1.97948	2.59e-44	1.45e-42	Tlr1	5	64924679	64933563	-	3346	protein_coding	toll-like receptor 1 [Source:MGI Symbol;Acc:MGI:1341295]	-
ENSMUSG00000032712	6338.32	5728.74	6001.76	7431.49	1664.59	1974.78	1736.12	2271.63	6375.08	1911.78	1.73726	2.66e-44	1.48e-42	Resf1	6	149309414	149335663	+	9629	protein_coding	retroelement silencing factor 1 [Source:MGI Symbol;Acc:MGI:1914496]	-
ENSMUSG00000029163	5101.91	5639.23	6084.98	6116.72	2333.02	2403.31	2226.23	1959.73	5735.71	2230.57	1.36282	3.91e-44	2.18e-42	Emilin1	5	30913402	30921277	+	4937	protein_coding	elastin microfibril interfacer 1 [Source:MGI Symbol;Acc:MGI:1926189]	-
ENSMUSG00000026683	374.218	325.225	388.739	420.433	42.8352	27.6469	48.0686	68.4434	377.154	46.7485	3.00349	4.05e-44	2.25e-42	Nuf2	1	169497934	169531464	-	6341	protein_coding	NUF2, NDC80 kinetochore complex component [Source:MGI Symbol;Acc:MGI:1914227]	-
ENSMUSG00000021948	9691.39	7609.48	9319.21	10442.7	3441.75	3367.98	3153.68	2986.39	9265.69	3237.45	1.51711	5.33e-44	2.95e-42	Prkcd	14	30595354	30626210	-	5544	protein_coding	protein kinase C, delta [Source:MGI Symbol;Acc:MGI:97598]	-
ENSMUSG00000023272	2831.09	2958.85	3309.02	3466.21	1068.89	890.625	1049.03	1199.06	3141.29	1051.9	1.57789	5.35e-44	2.96e-42	Creld2	15	88819646	88826683	+	1366	protein_coding	cysteine-rich with EGF-like domains 2 [Source:MGI Symbol;Acc:MGI:1923987]	-
ENSMUSG00000028037	2268.7	1823.05	1764.6	3916	294.865	211.301	252.596	300.631	2443.09	264.848	3.20509	5.67e-44	3.13e-42	Ifi44	3	151730922	151749960	-	6129	protein_coding	interferon-induced protein 44 [Source:MGI Symbol;Acc:MGI:2443016]	-
ENSMUSG00000017929	2931.02	2594.84	3123.61	3305.8	992.182	1109.83	1206.43	1089.9	2988.82	1099.58	1.44241	7.36e-44	4.05e-42	B4galt5	2	167298444	167349183	-	4308	protein_coding	UDP-Gal:betaGlcNAc beta 1,4-galactosyltransferase, polypeptide 5 [Source:MGI Symbol;Acc:MGI:1927169]	-
ENSMUSG00000002068	273.222	214.828	266.534	252.679	39.8467	36.5334	52.7812	44.185	251.816	43.3366	2.53555	7.59e-44	4.17e-42	Ccne1	7	38097984	38107534	-	2662	protein_coding	cyclin E1 [Source:MGI Symbol;Acc:MGI:88316]	-
ENSMUSG00000074476	650.629	525.135	470.912	628.028	84.6741	74.0542	65.9765	123.025	568.676	86.9324	2.70547	8.37e-44	4.59e-42	Spc24	9	21755442	21760303	-	2573	protein_coding	SPC24, NDC80 kinetochore complex component, homolog (S. cerevisiae) [Source:MGI Symbol;Acc:MGI:1914879]	-
ENSMUSG00000043415	666.576	751.897	670.022	566.169	1738.31	1846.42	1845.46	1677.3	663.666	1776.87	-1.42034	8.47e-44	4.63e-42	Otud1	2	19657752	19660583	+	2832	protein_coding	OTU domain containing 1 [Source:MGI Symbol;Acc:MGI:1918448]	-
ENSMUSG00000024480	1672.29	1392.4	1403.25	1553.82	562.834	453.212	552.317	551.879	1505.44	530.061	1.50547	1.01e-43	5.53e-42	Ap3s1	18	46741876	46790826	+	2011	protein_coding	adaptor-related protein complex 3, sigma 1 subunit [Source:MGI Symbol;Acc:MGI:1337062]	-
ENSMUSG00000049091	1473.48	1271.06	1204.14	1322.11	497.087	546.026	520.272	478.238	1317.7	510.406	1.36868	1.05e-43	5.73e-42	Sephs2	7	127271879	127274055	-	2177	protein_coding	selenophosphate synthetase 2 [Source:MGI Symbol;Acc:MGI:108388]	-
ENSMUSG00000032902	2378.2	1864.82	1918.41	2494.29	698.313	744.491	695.58	695.697	2163.93	708.52	1.61077	1.45e-43	7.87e-42	Slc16a1	3	104638668	104658462	+	4426	protein_coding	solute carrier family 16 (monocarboxylic acid transporters), member 1 [Source:MGI Symbol;Acc:MGI:106013]	-
ENSMUSG00000020493	236.012	225.768	285.497	285.181	42.8352	35.546	22.6205	40.7195	258.115	35.4303	2.86451	1.64e-43	8.9e-42	Prr11	11	87089153	87108708	-	3824	protein_coding	proline rich 11 [Source:MGI Symbol;Acc:MGI:2444496]	-
ENSMUSG00000039196	3100.06	1929.47	2464.12	2506.87	20.9195	14.8108	49.9536	58.047	2500.13	35.9327	6.11578	1.79e-43	9.7e-42	Orm1	4	63344560	63348163	+	775	protein_coding	orosomucoid 1 [Source:MGI Symbol;Acc:MGI:97443]	-
ENSMUSG00000078606	950.429	1062.2	904.951	1478.33	135.479	149.096	189.447	220.925	1098.98	173.737	2.65906	2.01e-43	1.08e-41	Gm4070	7	105895139	105953967	-	9275	protein_coding	predicted gene 4070 [Source:MGI Symbol;Acc:MGI:3782245]	-
ENSMUSG00000032000	4930.75	4034.98	4534.24	6655.63	1145.59	1342.85	1232.82	1249.31	5038.9	1242.64	2.01965	2.04e-43	1.1e-41	Birc3	9	7848699	7873186	-	5009	protein_coding	baculoviral IAP repeat-containing 3 [Source:MGI Symbol;Acc:MGI:1197007]	-
ENSMUSG00000038213	3800.65	3106.05	3053.03	4146.66	1142.6	965.667	1136.68	1134.95	3526.6	1094.97	1.6872	2.16e-43	1.16e-41	Tapbpl	6	125223933	125231860	-	2352	protein_coding	TAP binding protein-like [Source:MGI Symbol;Acc:MGI:2384853]	-
ENSMUSG00000025747	674.018	560.939	576.261	712.954	133.486	134.285	124.413	184.537	631.043	144.18	2.12683	2.23e-43	1.2e-41	Tyms	5	30058202	30073617	-	6089	protein_coding	thymidylate synthase [Source:MGI Symbol;Acc:MGI:98878]	-
ENSMUSG00000005470	529.433	493.308	534.121	527.376	58.7738	41.4703	61.2639	104.831	521.06	66.5848	2.96087	2.27e-43	1.22e-41	Asf1b	8	83955507	83970197	+	2338	protein_coding	anti-silencing function 1B histone chaperone [Source:MGI Symbol;Acc:MGI:1914179]	-
ENSMUSG00000037894	9106.68	7155.95	7367.08	8139.21	2707.58	2604.73	2815.31	3228.1	7942.23	2838.93	1.48398	2.67e-43	1.43e-41	H2afz	3	137864487	137866922	+	1776	protein_coding	H2A histone family, member Z [Source:MGI Symbol;Acc:MGI:1888388]	-
ENSMUSG00000031652	5651.54	4673.5	4876.62	6795.08	1527.12	1434.68	1717.27	1692.03	5499.19	1592.77	1.78748	2.78e-43	1.48e-41	N4bp1	8	86808160	86885258	-	12189	protein_coding	NEDD4 binding protein 1 [Source:MGI Symbol;Acc:MGI:2136825]	-
ENSMUSG00000046841	2874.67	2528.2	3094.11	3301.6	1120.69	884.701	914.245	871.571	2949.65	947.801	1.63817	2.8e-43	1.49e-41	Ckap4	10	84526305	84534062	-	3089	protein_coding	cytoskeleton-associated protein 4 [Source:MGI Symbol;Acc:MGI:2444926]	-
ENSMUSG00000027219	1050.36	726.038	762.73	1139.68	144.444	95.7768	147.976	169.809	919.702	139.501	2.71889	3.14e-43	1.67e-41	Slc28a2	2	122426477	122461137	+	4208	protein_coding	solute carrier family 28 (sodium-coupled nucleoside transporter), member 2 [Source:MGI Symbol;Acc:MGI:1913105]	-
ENSMUSG00000029063	12205.7	10309.7	10691.9	11770	3989.65	4342.54	4738.05	4899.34	11244.3	4492.39	1.32349	3.79e-43	2e-41	Nadk	4	155562378	155591001	+	3747	protein_coding	NAD kinase [Source:MGI Symbol;Acc:MGI:2183149]	-
ENSMUSG00000040084	671.891	676.31	578.368	762.231	70.7278	54.3064	90.482	129.956	672.2	86.368	2.9548	4.67e-43	2.47e-41	Bub1b	2	118598211	118641591	+	4275	protein_coding	BUB1B, mitotic checkpoint serine/threonine kinase [Source:MGI Symbol;Acc:MGI:1333889]	-
ENSMUSG00000041219	587.905	634.538	668.969	833.527	155.402	143.171	159.286	193.201	681.234	162.765	2.06324	5.12e-43	2.7e-41	Arhgap11a	2	113831492	113848661	-	5332	protein_coding	Rho GTPase activating protein 11A [Source:MGI Symbol;Acc:MGI:2444300]	-
ENSMUSG00000112023	4297.13	2862.38	4315.11	5052.54	412.413	817.558	499.536	527.621	4131.79	564.282	2.8724	5.42e-43	2.85e-41	Lilr4b	10	51480632	51486703	+	5439	protein_coding	leukocyte immunoglobulin-like receptor, subfamily B, member 4B [Source:MGI Symbol;Acc:MGI:102702]	-
ENSMUSG00000046688	2388.83	1507.77	1542.32	2955.61	324.75	325.838	268.618	304.097	2098.63	305.826	2.77879	6.78e-43	3.56e-41	Tifa	3	127789805	127832164	+	3199	protein_coding	TRAF-interacting protein with forkhead-associated domain [Source:MGI Symbol;Acc:MGI:2182965]	-
ENSMUSG00000026355	1356.54	1424.23	1626.59	1783.43	314.789	285.355	245.055	427.988	1547.7	318.297	2.28036	7.19e-43	3.76e-41	Mcm6	1	128331590	128359664	-	4666	protein_coding	minichromosome maintenance complex component 6 [Source:MGI Symbol;Acc:MGI:1298227]	-
ENSMUSG00000085295	426.311	232.73	286.55	420.433	1.99233	0.987389	4.71261	0.866373	341.506	2.13967	7.32564	7.26e-43	3.8e-41	4930430E12Rik	4	6352105	6357530	-	1135	antisense	RIKEN cDNA 4930430E12 gene [Source:MGI Symbol;Acc:MGI:1918889]	-
ENSMUSG00000026185	5121.04	5109.12	4093.88	3925.44	12290.7	12224.9	12978.5	12573.7	4562.37	12516.9	-1.45599	7.29e-43	3.8e-41	Igfbp5	1	72857932	72874884	-	6006	protein_coding	insulin-like growth factor binding protein 5 [Source:MGI Symbol;Acc:MGI:96440]	-
ENSMUSG00000030790	393.354	347.106	541.496	499.068	87.6626	70.1046	73.5166	85.7709	445.256	79.2637	2.48882	7.5e-43	3.91e-41	Adm	7	110627661	110629820	+	1619	protein_coding	adrenomedullin [Source:MGI Symbol;Acc:MGI:108058]	-
ENSMUSG00000046908	324.251	240.687	273.908	313.49	50.8045	55.2938	55.6087	38.1204	288.084	49.9569	2.53159	7.64e-43	3.97e-41	Ltb4r1	14	55765962	55768494	+	1394	protein_coding	leukotriene B4 receptor 1 [Source:MGI Symbol;Acc:MGI:1309472]	-
ENSMUSG00000078153	5724.9	3958.4	3883.18	5339.81	1243.22	974.553	1073.53	1268.37	4726.57	1139.92	2.05168	7.96e-43	4.13e-41	Psme2b	11	48945354	48946190	-	837	protein_coding	protease (prosome, macropain) activator subunit 2B [Source:MGI Symbol;Acc:MGI:1341073]	-
ENSMUSG00000036395	208.371	259.584	211.752	225.419	608.658	663.526	668.247	659.31	226.282	649.935	-1.52124	7.98e-43	4.13e-41	Glb1l2	9	26763044	26806468	-	9043	protein_coding	galactosidase, beta 1-like 2 [Source:MGI Symbol;Acc:MGI:2388283]	-
ENSMUSG00000049502	3602.91	3152.8	3168.91	5129.07	846.741	766.214	901.05	903.627	3763.42	854.408	2.13885	9.09e-43	4.69e-41	Dtx3l	16	35926511	35939151	-	5725	protein_coding	deltex 3-like, E3 ubiquitin ligase [Source:MGI Symbol;Acc:MGI:2656973]	-
ENSMUSG00000032827	1083.32	1180.56	1111.44	1115.56	3089.11	3488.45	2725.77	2695.29	1122.72	2999.65	-1.4175	1.26e-42	6.5e-41	Ppp1r9a	6	4902917	5165661	+	14531	protein_coding	protein phosphatase 1, regulatory subunit 9A [Source:MGI Symbol;Acc:MGI:2442401]	-
ENSMUSG00000040181	3891.02	4261.75	4298.26	3464.12	9777.37	10242.2	9825.78	8882.05	3978.78	9681.85	-1.28287	1.29e-42	6.65e-41	Fmo1	1	162829561	162866610	-	6304	protein_coding	flavin containing monooxygenase 1 [Source:MGI Symbol;Acc:MGI:1310002]	-
ENSMUSG00000027540	8417.78	7173.85	7658.9	10371.4	2827.12	2772.59	2812.48	2669.29	8405.48	2770.37	1.60126	1.43e-42	7.34e-41	Ptpn1	2	167932057	167979385	+	5533	protein_coding	protein tyrosine phosphatase, non-receptor type 1 [Source:MGI Symbol;Acc:MGI:97805]	-
ENSMUSG00000029561	5101.91	4047.91	3855.79	6400.86	1239.23	1024.91	1078.24	1013.66	4851.62	1089.01	2.15556	1.46e-42	7.46e-41	Oasl2	5	114896936	114912234	+	6374	protein_coding	2'-5' oligoadenylate synthetase-like 2 [Source:MGI Symbol;Acc:MGI:1344390]	-
ENSMUSG00000082292	3748.56	3375.58	2902.38	4814.53	148.429	59.2434	155.516	175.007	3710.26	134.549	4.78437	1.5e-42	7.64e-41	Gm12250	11	58187739	58189012	+	1274	processed_pseudogene	predicted gene 12250 [Source:MGI Symbol;Acc:MGI:3649299]	-
ENSMUSG00000028480	2245.31	1725.58	1859.42	2662.04	351.647	457.161	515.559	500.763	2123.09	456.283	2.2175	1.68e-42	8.54e-41	Glipr2	4	43957401	43979118	+	2320	protein_coding	GLI pathogenesis-related 2 [Source:MGI Symbol;Acc:MGI:1917770]	-
ENSMUSG00000028333	5619.65	4963.91	5450.78	5415.3	2768.35	2472.42	2412.85	2456.17	5362.41	2527.45	1.08529	2.07e-42	1.05e-40	Anp32b	4	46450902	46472657	+	1716	protein_coding	acidic (leucine-rich) nuclear phosphoprotein 32 family, member B [Source:MGI Symbol;Acc:MGI:1914878]	-
ENSMUSG00000057719	332.756	366.003	444.574	321.878	1204.37	1173.02	1103.69	1058.71	366.303	1134.95	-1.63125	2.08e-42	1.06e-40	Sh3rf2	18	42053667	42158960	+	5307	protein_coding	SH3 domain containing ring finger 2 [Source:MGI Symbol;Acc:MGI:2444628]	-
ENSMUSG00000002983	2393.08	1739.51	2219.71	2492.19	703.293	708.945	605.098	680.103	2211.12	674.36	1.71318	2.18e-42	1.11e-40	Relb	7	19606217	19629438	-	3885	protein_coding	avian reticuloendotheliosis viral (v-rel) oncogene related B [Source:MGI Symbol;Acc:MGI:103289]	RHD
ENSMUSG00000036908	6487.15	5303.06	5719.42	6954.44	2493.4	2329.25	2278.07	2333.14	6116.02	2358.47	1.37475	2.22e-42	1.12e-40	Unc93b1	19	3935186	3949340	+	2841	protein_coding	unc-93 homolog B1, TLR signaling regulator [Source:MGI Symbol;Acc:MGI:1859307]	-
ENSMUSG00000039004	2498.33	3030.46	2379.84	1936.51	7973.32	8104.49	9014.27	7982.76	2461.29	8268.71	-1.74814	3.01e-42	1.52e-40	Bmp6	13	38345107	38500302	+	3900	protein_coding	bone morphogenetic protein 6 [Source:MGI Symbol;Acc:MGI:88182]	-
ENSMUSG00000042265	2156.01	1322.78	1712.98	2421.95	29.885	91.8272	72.5741	60.6461	1903.43	63.7331	4.90017	3.11e-42	1.56e-40	Trem1	17	48232768	48246924	+	2996	protein_coding	triggering receptor expressed on myeloid cells 1 [Source:MGI Symbol;Acc:MGI:1930005]	-
ENSMUSG00000021998	24540	21314.7	23042	30565.8	4485.74	5716.98	6352.59	7084.33	24865.6	5909.91	2.07286	3.89e-42	1.95e-40	Lcp1	14	75131101	75230842	+	9504	protein_coding	lymphocyte cytosolic protein 1 [Source:MGI Symbol;Acc:MGI:104808]	-
ENSMUSG00000026786	1309.76	1212.38	1370.6	1536	336.704	436.426	456.18	447.048	1357.18	419.09	1.69443	4.04e-42	2.03e-40	Apbb1ip	2	22774094	22875653	+	7414	protein_coding	amyloid beta (A4) precursor protein-binding, family B, member 1 interacting protein [Source:MGI Symbol;Acc:MGI:1861354]	-
ENSMUSG00000054717	4001.58	3168.71	3287.95	3854.14	1090.8	1137.47	1075.42	1382.73	3578.1	1171.61	1.61023	4.81e-42	2.41e-40	Hmgb2	8	57511907	57515999	+	3003	protein_coding	high mobility group box 2 [Source:MGI Symbol;Acc:MGI:96157]	HMG
ENSMUSG00000097855	439.068	322.242	293.925	369.058	68.7355	74.0542	70.6891	60.6461	356.073	68.5312	2.37895	5.03e-42	2.51e-40	A930007I19Rik	19	29486355	29523159	-	4341	lincRNA	RIKEN cDNA A930007I19 gene [Source:MGI Symbol;Acc:MGI:1925029]	-
ENSMUSG00000033355	3853.81	2941.95	2553.67	4176.02	735.171	577.623	733.281	813.524	3381.36	714.9	2.24143	5.57e-42	2.78e-40	Rtp4	16	23520291	23614222	+	2131	protein_coding	receptor transporter protein 4 [Source:MGI Symbol;Acc:MGI:1915025]	-
ENSMUSG00000021614	1480.92	1843.94	2052.21	3100.3	210.191	321.889	295.009	326.622	2119.34	288.428	2.87678	5.7e-42	2.84e-40	Vcan	13	89655312	89742509	-	14462	protein_coding	versican [Source:MGI Symbol;Acc:MGI:102889]	-
ENSMUSG00000027287	5076.39	4475.58	4749.15	5964.7	1611.8	1850.37	1936.88	1817.65	5066.45	1804.17	1.48951	5.91e-42	2.94e-40	Snap23	2	120567671	120601255	+	4293	protein_coding	synaptosomal-associated protein 23 [Source:MGI Symbol;Acc:MGI:109356]	-
ENSMUSG00000041538	178.604	131.284	182.254	182.432	629.577	665.5	606.041	803.127	168.644	676.061	-2.00494	5.96e-42	2.95e-40	H2-Ob	17	34238903	34245907	+	3153	protein_coding	histocompatibility 2, O region beta locus [Source:MGI Symbol;Acc:MGI:95925]	-
ENSMUSG00000032690	1478.8	1334.72	1289.48	2132.57	261.992	151.071	260.136	261.645	1558.89	233.711	2.73699	6.46e-42	3.19e-40	Oas2	5	120730333	120749853	-	4451	protein_coding	2'-5' oligoadenylate synthetase 2 [Source:MGI Symbol;Acc:MGI:2180852]	-
ENSMUSG00000024217	1702.05	1661.93	1470.68	1714.23	751.109	680.311	655.995	648.913	1637.22	684.082	1.25958	7.89e-42	3.89e-40	Snrpc	17	27838150	27851968	+	6521	protein_coding	U1 small nuclear ribonucleoprotein C [Source:MGI Symbol;Acc:MGI:109489]	-
ENSMUSG00000096719	316.81	164.105	208.592	288.327	0	1.97478	7.54017	5.19824	244.458	3.6783	6.02199	8.04e-42	3.96e-40	Mrgpra2b	7	47463806	47528862	-	1334	protein_coding	MAS-related GPR, member A2B [Source:MGI Symbol;Acc:MGI:3033098]	-
ENSMUSG00000020653	501.792	526.129	525.693	422.53	1702.45	1566.99	1346.86	1365.4	494.036	1495.43	-1.5974	8.06e-42	3.96e-40	Klf11	12	24651274	24662789	+	4340	protein_coding	Kruppel-like factor 11 [Source:MGI Symbol;Acc:MGI:2653368]	zf-C2H2
ENSMUSG00000068323	289.168	502.259	402.435	325.023	1646.66	1538.35	1662.61	1837.58	379.721	1671.3	-2.13729	9.78e-42	4.8e-40	Slc4a5	6	83219828	83304945	+	5804	protein_coding	solute carrier family 4, sodium bicarbonate cotransporter, member 5 [Source:MGI Symbol;Acc:MGI:2443220]	-
ENSMUSG00000005057	708.037	583.814	723.75	676.258	81.6856	133.298	144.206	155.947	672.965	128.784	2.38249	9.99e-42	4.89e-40	Sh2b2	5	136218147	136246556	-	5406	protein_coding	SH2B adaptor protein 2 [Source:MGI Symbol;Acc:MGI:1345171]	-
ENSMUSG00000032064	138.205	224.773	152.757	122.67	788.964	830.394	794.545	719.089	159.601	783.248	-2.29301	1.01e-41	4.96e-40	Dixdc1	9	50662752	50739517	-	9971	protein_coding	DIX domain containing 1 [Source:MGI Symbol;Acc:MGI:2679721]	-
ENSMUSG00000032122	827.107	761.843	913.379	810.461	189.272	262.646	262.963	264.244	828.197	244.781	1.75709	1.38e-41	6.71e-40	Slc37a2	9	37227585	37255738	-	6643	protein_coding	solute carrier family 37 (glycerol-3-phosphate transporter), member 2 [Source:MGI Symbol;Acc:MGI:1929693]	-
ENSMUSG00000027326	318.936	295.388	340.279	421.481	27.8927	13.8234	36.7583	45.9178	344.021	31.098	3.45733	1.41e-41	6.86e-40	Knl1	2	119047119	119105501	+	8542	protein_coding	kinetochore scaffold 1 [Source:MGI Symbol;Acc:MGI:1923714]	-
ENSMUSG00000003814	31905.3	32975.1	31204.5	34620.2	10738.7	10288.6	13163.2	13596	32676.3	11946.6	1.45158	1.66e-41	8.08e-40	Calr	8	84841850	84846934	-	2880	protein_coding	calreticulin [Source:MGI Symbol;Acc:MGI:88252]	-
ENSMUSG00000020806	3826.17	3323.86	3528.15	3808.01	1745.28	1482.07	1621.14	1544.74	3621.55	1598.31	1.18012	2.13e-41	1.03e-39	Rhbdf2	11	116598165	116627019	-	5293	protein_coding	rhomboid 5 homolog 2 [Source:MGI Symbol;Acc:MGI:2442473]	-
ENSMUSG00000035513	2463.25	1727.57	2137.54	2629.54	599.692	481.846	501.421	378.605	2239.48	490.391	2.19187	2.57e-41	1.24e-39	Ntng2	2	29194541	29253005	-	3990	protein_coding	netrin G2 [Source:MGI Symbol;Acc:MGI:2159341]	-
ENSMUSG00000024487	1983.78	1885.71	1911.04	2090.63	1002.14	974.553	1005.67	1004.99	1967.79	996.84	0.980968	2.89e-41	1.4e-39	Yipf5	18	40204865	40219399	-	2329	protein_coding	Yip1 domain family, member 5 [Source:MGI Symbol;Acc:MGI:1914430]	-
ENSMUSG00000053338	271.095	160.126	190.682	342.847	0.996166	4.93695	6.59765	3.46549	241.188	3.99906	5.90868	2.93e-41	1.41e-39	Tarm1	7	3486500	3502624	-	2066	protein_coding	T cell-interacting, activating receptor on myeloid cells 1 [Source:MGI Symbol;Acc:MGI:2442280]	-
ENSMUSG00000030978	2158.13	2021.97	2078.54	2255.24	799.922	922.222	953.831	975.536	2128.47	912.878	1.22071	3.24e-41	1.56e-39	Rrm1	7	102441695	102469771	+	11012	protein_coding	ribonucleotide reductase M1 [Source:MGI Symbol;Acc:MGI:98180]	-
ENSMUSG00000029093	2061.39	1908.59	2292.4	1972.16	884.596	957.768	894.452	884.566	2058.63	905.346	1.1852	4.02e-41	1.93e-39	Sorcs2	5	36017180	36398139	-	8802	protein_coding	sortilin-related VPS10 domain containing receptor 2 [Source:MGI Symbol;Acc:MGI:1932289]	-
ENSMUSG00000021707	537.938	464.466	524.64	517.94	136.475	108.613	115.93	163.744	511.246	131.191	1.95915	4.08e-41	1.96e-39	Dhfr	13	92354726	92389053	+	5347	protein_coding	dihydrofolate reductase [Source:MGI Symbol;Acc:MGI:94890]	-
ENSMUSG00000046031	1774.35	1000.54	776.425	2478.56	18.9272	16.7856	24.5055	31.1894	1507.47	22.8519	6.04004	4.35e-41	2.08e-39	Calhm6	10	34126067	34127984	-	1094	protein_coding	calcium homeostasis modulator family member 6 [Source:MGI Symbol;Acc:MGI:2443082]	-
ENSMUSG00000024663	867.505	857.322	913.379	751.747	261.992	317.939	283.699	321.424	847.488	296.264	1.51544	4.45e-41	2.12e-39	Rab3il1	19	10001669	10038380	+	4543	protein_coding	RAB3A interacting protein (rabin3)-like 1 [Source:MGI Symbol;Acc:MGI:1922010]	-
ENSMUSG00000030468	176.478	133.273	158.024	140.494	738.159	636.866	565.513	526.755	152.067	616.823	-2.02034	4.7e-41	2.24e-39	Siglecg	7	43408204	43418358	+	4806	protein_coding	sialic acid binding Ig-like lectin G [Source:MGI Symbol;Acc:MGI:2443630]	-
ENSMUSG00000034998	2367.57	2115.46	2047.99	2448.16	924.442	869.89	961.371	998.061	2244.79	938.441	1.25778	4.77e-41	2.27e-39	Foxn2	17	88440711	88490533	+	7357	protein_coding	forkhead box N2 [Source:MGI Symbol;Acc:MGI:1347478]	Fork
ENSMUSG00000002897	3001.19	2720.16	3240.55	3666.47	1166.51	1197.7	1245.07	1122.82	3157.09	1183.03	1.41614	5.74e-41	2.72e-39	Il17ra	6	120463247	120487559	+	8662	protein_coding	interleukin 17 receptor A [Source:MGI Symbol;Acc:MGI:107399]	-
ENSMUSG00000063628	859	731.011	881.774	885.95	291.877	318.927	255.423	296.299	839.434	290.632	1.53022	6.3e-41	2.98e-39	Gm7665	18	16274648	16274944	-	297	processed_pseudogene	predicted pseudogene 7665 [Source:MGI Symbol;Acc:MGI:3645651]	-
ENSMUSG00000031821	581.526	443.58	502.517	485.438	48.8122	45.4199	48.0686	99.6329	503.265	60.4834	3.04907	8.82e-41	4.17e-39	Gins2	8	120578633	120589304	-	4097	protein_coding	GINS complex subunit 2 (Psf2 homolog) [Source:MGI Symbol;Acc:MGI:1921019]	-
ENSMUSG00000024186	175.415	160.126	188.575	111.137	735.171	640.816	616.409	698.296	158.813	672.673	-2.08275	8.83e-41	4.17e-39	Rgs11	17	26202951	26211324	+	4206	protein_coding	regulator of G-protein signaling 11 [Source:MGI Symbol;Acc:MGI:1354739]	-
ENSMUSG00000037991	196.677	178.029	165.399	205.498	21.9157	27.6469	32.0457	20.7929	186.401	25.6003	2.86662	9.09e-41	4.28e-39	Rmi2	16	10835059	10892966	+	4495	protein_coding	RecQ mediated genome instability 2 [Source:MGI Symbol;Acc:MGI:2685383]	-
ENSMUSG00000002588	115.88	219.801	133.794	84.9254	1044.98	985.414	1031.12	1145.34	138.6	1051.71	-2.92201	1.01e-40	4.74e-39	Pon1	6	5168090	5193946	-	2898	protein_coding	paraoxonase 1 [Source:MGI Symbol;Acc:MGI:103295]	-
ENSMUSG00000030187	648.503	478.39	438.253	902.725	40.8428	65.1677	79.1718	56.3142	616.968	60.3741	3.35233	1.54e-40	7.22e-39	Klra2	6	131219223	131247362	-	1898	protein_coding	killer cell lectin-like receptor, subfamily A, member 2 [Source:MGI Symbol;Acc:MGI:101906]	-
ENSMUSG00000051498	868.568	666.364	670.022	947.809	221.149	200.44	182.849	192.335	788.191	199.193	1.98486	1.57e-40	7.34e-39	Tlr6	5	64952031	64960097	-	3727	protein_coding	toll-like receptor 6 [Source:MGI Symbol;Acc:MGI:1341296]	-
ENSMUSG00000001228	1110.96	1121.88	1257.87	1400.74	123.525	112.562	144.206	258.179	1222.86	159.618	2.93421	1.73e-40	8.1e-39	Uhrf1	17	56303321	56323486	+	4259	protein_coding	ubiquitin-like, containing PHD and RING finger domains, 1 [Source:MGI Symbol;Acc:MGI:1338889]	-
ENSMUSG00000022906	4105.77	3432.27	3422.8	5270.62	1069.88	983.44	1101.81	1169.6	4057.86	1081.18	1.90789	1.8e-40	8.39e-39	Parp9	16	35938470	35972605	+	4872	protein_coding	poly (ADP-ribose) polymerase family, member 9 [Source:MGI Symbol;Acc:MGI:1933117]	-
ENSMUSG00000005800	2532.35	1797.19	1512.82	2961.9	34.8658	70.1046	102.735	53.7151	2201.07	65.3551	5.07344	1.93e-40	9e-39	Mmp8	9	7558456	7568485	+	2425	protein_coding	matrix metallopeptidase 8 [Source:MGI Symbol;Acc:MGI:1202395]	-
ENSMUSG00000078763	2504.71	1740.5	1798.31	3389.68	276.934	311.028	405.284	387.269	2358.3	345.129	2.7719	1.99e-40	9.26e-39	Slfn1	11	83116849	83122670	+	1864	protein_coding	schlafen 1 [Source:MGI Symbol;Acc:MGI:1313259]	-
ENSMUSG00000004892	14.8837	36.7992	17.9094	22.0177	317.777	234.011	220.55	228.722	22.9025	250.265	-3.44202	2.05e-40	9.52e-39	Bcan	3	87987531	88000230	-	4064	protein_coding	brevican [Source:MGI Symbol;Acc:MGI:1096385]	-
ENSMUSG00000039960	1428.83	1159.67	1284.21	1231.94	332.72	259.683	337.423	422.79	1276.16	338.154	1.91441	2.15e-40	9.98e-39	Rhou	8	123653929	123663884	+	3806	protein_coding	ras homolog family member U [Source:MGI Symbol;Acc:MGI:1916831]	-
ENSMUSG00000052776	1654.21	1079.11	986.07	1874.65	222.145	203.402	238.458	242.584	1398.51	226.647	2.62482	2.34e-40	1.08e-38	Oas1a	5	120896256	120907521	-	1885	protein_coding	2'-5' oligoadenylate synthetase 1A [Source:MGI Symbol;Acc:MGI:2180860]	-
ENSMUSG00000025364	2916.14	2768.89	2913.96	2987.07	1389.65	1430.73	1574.01	1486.7	2896.51	1470.27	0.977945	2.69e-40	1.24e-38	Pa2g4	10	128557766	128565987	-	2804	protein_coding	proliferation-associated 2G4 [Source:MGI Symbol;Acc:MGI:894684]	-
ENSMUSG00000027808	11144.7	9134.16	9379.26	10446.9	4169.95	4194.43	4435.5	4676.68	10026.2	4369.14	1.19823	2.8e-40	1.29e-38	Serp1	3	58519817	58525892	-	4611	protein_coding	stress-associated endoplasmic reticulum protein 1 [Source:MGI Symbol;Acc:MGI:92638]	-
ENSMUSG00000029298	8673.99	8514.54	9400.33	12372.9	3058.23	2575.11	3127.28	2938.74	9740.44	2924.84	1.73559	3.2e-40	1.47e-38	Gbp9	5	105077630	105139539	-	5173	protein_coding	guanylate-binding protein 9 [Source:MGI Symbol;Acc:MGI:3605620]	-
ENSMUSG00000055541	1558.53	996.562	808.03	1574.79	97.6243	153.045	174.366	161.145	1234.48	146.545	3.07334	3.6e-40	1.65e-38	Lair1	7	4003402	4063204	-	7475	protein_coding	leukocyte-associated Ig-like receptor 1 [Source:MGI Symbol;Acc:MGI:105492]	-
ENSMUSG00000021795	56937.5	48321.3	43745.3	39776.5	12188.1	15325.3	13221.7	15983.7	47195.2	14179.7	1.73479	3.75e-40	1.72e-38	Sftpd	14	41172214	41185149	-	2417	protein_coding	surfactant associated protein D [Source:MGI Symbol;Acc:MGI:109515]	-
ENSMUSG00000057191	1379.93	891.137	957.626	1509.78	190.268	199.453	257.308	220.925	1184.62	216.988	2.44803	3.85e-40	1.76e-38	AB124611	9	21526176	21545333	+	1447	protein_coding	cDNA sequence AB124611 [Source:MGI Symbol;Acc:MGI:3043001]	-
ENSMUSG00000023015	778.203	729.022	814.351	849.254	154.406	125.398	183.792	229.589	792.707	173.296	2.1903	3.97e-40	1.81e-38	Racgap1	15	99620496	99651656	-	7079	protein_coding	Rac GTPase-activating protein 1 [Source:MGI Symbol;Acc:MGI:1349423]	-
ENSMUSG00000035000	2067.77	2228.84	1974.25	1850.53	4674.01	4265.52	4693.75	5086.47	2030.35	4679.94	-1.20476	4.13e-40	1.88e-38	Dpp4	2	62330073	62412231	-	6319	protein_coding	dipeptidylpeptidase 4 [Source:MGI Symbol;Acc:MGI:94919]	-
ENSMUSG00000027955	499.666	546.021	581.529	469.711	1332.87	1514.66	1256.38	1413.92	524.231	1379.46	-1.39566	4.29e-40	1.95e-38	Fam198b	3	79884533	79946280	+	9598	protein_coding	family with sequence similarity 198, member B [Source:MGI Symbol;Acc:MGI:1915909]	-
ENSMUSG00000068587	212.624	224.773	242.304	308.248	18.9272	24.6847	39.5859	32.9222	246.987	29.03	3.08209	4.46e-40	2.03e-38	Mgam	6	40628831	40769123	+	8704	protein_coding	maltase-glucoamylase [Source:MGI Symbol;Acc:MGI:1203495]	-
ENSMUSG00000079355	58.4716	48.7341	57.9422	47.1808	479.156	271.532	323.285	390.734	53.0821	366.177	-2.7871	4.83e-40	2.19e-38	Ackr4	9	104084157	104126933	-	5380	protein_coding	atypical chemokine receptor 4 [Source:MGI Symbol;Acc:MGI:2181676]	-
ENSMUSG00000025429	696.343	532.097	548.87	1030.64	45.8237	73.0668	88.597	88.37	701.987	73.9644	3.24367	5.96e-40	2.7e-38	Pstpip2	18	77794545	77882007	+	1395	protein_coding	proline-serine-threonine phosphatase-interacting protein 2 [Source:MGI Symbol;Acc:MGI:1335088]	-
ENSMUSG00000029622	16376.3	13025.9	13980.9	16447.2	4686.96	5862.13	5503.38	5708.53	14957.6	5440.25	1.45907	6.15e-40	2.78e-38	Arpc1b	5	145114215	145130705	+	5115	protein_coding	actin related protein 2/3 complex, subunit 1B [Source:MGI Symbol;Acc:MGI:1343142]	-
ENSMUSG00000026034	3635.87	3244.3	3590.31	3319.43	7678.45	6864.33	6921.87	7858	3447.48	7330.66	-1.08851	6.67e-40	3.01e-38	Clk1	1	58410189	58424066	-	8132	protein_coding	CDC-like kinase 1 [Source:MGI Symbol;Acc:MGI:107403]	-
ENSMUSG00000008206	923.851	946.833	930.235	760.135	3002.45	2686.69	2465.63	2256.9	890.263	2602.92	-1.54753	6.78e-40	3.05e-38	Cers4	8	4493026	4531680	+	12264	protein_coding	ceramide synthase 4 [Source:MGI Symbol;Acc:MGI:1914510]	Homeobox
ENSMUSG00000022283	12636.2	10827.9	11654.8	12362.4	6039.76	5851.27	5428.92	5890.47	11870.3	5802.6	1.03257	7.6e-40	3.42e-38	Pabpc1	15	36595661	36609668	-	6540	protein_coding	poly(A) binding protein, cytoplasmic 1 [Source:MGI Symbol;Acc:MGI:1349722]	-
ENSMUSG00000078974	3598.66	2536.16	2687.46	2952.47	990.189	919.259	934.981	1048.31	2943.69	973.185	1.59655	7.62e-40	3.42e-38	Sec61g	11	16500530	16508484	-	2464	protein_coding	SEC61, gamma subunit [Source:MGI Symbol;Acc:MGI:1202066]	-
ENSMUSG00000076435	389.102	452.531	435.093	383.737	997.163	995.288	1023.58	940.014	415.116	989.011	-1.25175	7.8e-40	3.49e-38	Acsf2	11	94557102	94601871	-	3432	protein_coding	acyl-CoA synthetase family member 2 [Source:MGI Symbol;Acc:MGI:2388287]	-
ENSMUSG00000043953	6235.19	4368.16	4949.31	6774.11	1467.35	1336.93	1670.15	1542.14	5581.7	1504.14	1.89162	8.18e-40	3.65e-38	Ccrl2	9	111054486	111057519	-	2598	protein_coding	chemokine (C-C motif) receptor-like 2 [Source:MGI Symbol;Acc:MGI:1920904]	-
ENSMUSG00000075705	8227.48	5785.43	6137.66	7638.04	1820	2282.84	2118.79	2188.46	6947.15	2102.52	1.7242	9.08e-40	4.05e-38	Msrb1	17	24736642	24742778	+	1258	protein_coding	methionine sulfoxide reductase B1 [Source:MGI Symbol;Acc:MGI:1351642]	-
ENSMUSG00000063268	3285.04	2716.18	2893.95	3557.43	1285.05	1152.28	1174.38	1181.73	3113.15	1198.36	1.37732	1.06e-39	4.72e-38	Parp10	15	76231174	76243441	-	4275	protein_coding	poly (ADP-ribose) polymerase family, member 10 [Source:MGI Symbol;Acc:MGI:3712326]	-
ENSMUSG00000057074	29.7673	39.7829	42.1398	24.1146	250.038	277.456	196.044	278.106	33.9512	250.411	-2.88114	1.2e-39	5.33e-38	Ces1g	8	93302369	93337308	-	2388	protein_coding	carboxylesterase 1G [Source:MGI Symbol;Acc:MGI:88378]	-
ENSMUSG00000006585	542.191	534.086	637.364	637.465	172.337	152.058	142.321	197.533	587.776	166.062	1.82163	1.48e-39	6.57e-38	Cdt1	8	122568015	122573554	+	3140	protein_coding	chromatin licensing and DNA replication factor 1 [Source:MGI Symbol;Acc:MGI:1914427]	-
ENSMUSG00000033705	1617	2071.7	2020.6	1729.96	4889.18	4690.1	4596.67	4371.72	1859.82	4636.92	-1.31779	1.56e-39	6.89e-38	Stard9	2	120629121	120731895	+	22053	protein_coding	START domain containing 9 [Source:MGI Symbol;Acc:MGI:3045258]	-
ENSMUSG00000052512	1083.32	1141.77	1089.31	1058.95	2733.48	2963.16	2468.46	2343.54	1093.34	2627.16	-1.26442	1.6e-39	7.08e-38	Nav2	7	48908716	49610090	+	32228	protein_coding	neuron navigator 2 [Source:MGI Symbol;Acc:MGI:2183691]	-
ENSMUSG00000026321	614.483	547.015	629.989	634.319	147.433	213.276	173.424	192.335	606.452	181.617	1.73854	1.75e-39	7.73e-38	Tnfrsf11a	1	105780718	105847981	+	5985	protein_coding	tumor necrosis factor receptor superfamily, member 11a, NFKB activator [Source:MGI Symbol;Acc:MGI:1314891]	-
ENSMUSG00000078771	658.071	516.183	577.315	737.068	175.325	178.717	173.424	184.537	622.159	178.001	1.8047	3.16e-39	1.39e-37	Evi2a	11	79526560	79530609	-	2297	protein_coding	ecotropic viral integration site 2a [Source:MGI Symbol;Acc:MGI:95458]	-
ENSMUSG00000055805	4106.83	3540.68	4162.35	4839.7	1372.72	1441.59	1644.7	1562.07	4162.39	1505.27	1.46715	3.17e-39	1.39e-37	Fmnl1	11	103171107	103198901	+	4886	protein_coding	formin-like 1 [Source:MGI Symbol;Acc:MGI:1888994]	-
ENSMUSG00000037313	560.264	581.825	655.273	662.628	172.337	124.411	143.263	194.067	614.997	158.52	1.9537	3.47e-39	1.53e-37	Tacc3	5	33658128	33678995	+	3552	protein_coding	transforming, acidic coiled-coil containing protein 3 [Source:MGI Symbol;Acc:MGI:1341163]	-
ENSMUSG00000030302	36.1461	82.5496	51.6212	32.5023	420.382	530.228	390.204	464.376	50.7048	451.297	-3.14966	3.6e-39	1.58e-37	Atp2b2	6	113743831	114042613	-	12612	protein_coding	ATPase, Ca++ transporting, plasma membrane 2 [Source:MGI Symbol;Acc:MGI:105368]	-
ENSMUSG00000030109	313.62	189.963	176.987	183.481	3.98467	0.987389	0.942521	7.79735	216.013	3.42798	5.93836	3.76e-39	1.64e-37	Slc6a12	6	121343076	121365775	+	3052	protein_coding	solute carrier family 6 (neurotransmitter transporter, betaine/GABA), member 12 [Source:MGI Symbol;Acc:MGI:95628]	-
ENSMUSG00000095788	357.208	246.654	286.55	336.556	43.8313	44.4325	64.0914	58.9133	306.742	52.8172	2.53349	4.12e-39	1.8e-37	Sirpb1a	3	15371653	15426520	-	2291	protein_coding	signal-regulatory protein beta 1A [Source:MGI Symbol;Acc:MGI:2444824]	-
ENSMUSG00000022996	80.7971	119.349	142.222	52.4231	1115.71	728.693	828.476	879.368	98.6976	888.061	-3.16882	4.95e-39	2.16e-37	Wnt10b	15	98770712	98778150	-	3401	protein_coding	wingless-type MMTV integration site family, member 10B [Source:MGI Symbol;Acc:MGI:108061]	-
ENSMUSG00000036718	436.942	339.149	436.146	335.508	83.678	104.663	79.1718	78.8399	386.936	86.5882	2.16145	6.04e-39	2.63e-37	Micall2	5	139706696	139736336	-	4144	protein_coding	MICAL-like 2 [Source:MGI Symbol;Acc:MGI:2444818]	-
ENSMUSG00000005087	9340.56	8084.88	10742.5	11950.4	1892.72	2884.16	2688.07	2601.72	10029.6	2516.67	1.9946	6.3e-39	2.74e-37	Cd44	2	102811141	102901665	-	6776	protein_coding	CD44 antigen [Source:MGI Symbol;Acc:MGI:88338]	-
ENSMUSG00000038252	839.864	790.686	870.186	975.069	270.957	235.986	292.182	324.023	868.951	280.787	1.628	6.42e-39	2.78e-37	Ncapd2	6	125168007	125191701	-	6267	protein_coding	non-SMC condensin I complex, subunit D2 [Source:MGI Symbol;Acc:MGI:1915548]	-
ENSMUSG00000010406	3112.81	2482.45	2528.39	2805.68	1147.58	968.629	952.889	1076.9	2732.33	1036.5	1.39833	6.55e-39	2.84e-37	Mrpl52	14	54426909	54429756	+	1109	protein_coding	mitochondrial ribosomal protein L52 [Source:MGI Symbol;Acc:MGI:1916086]	-
ENSMUSG00000074417	346.577	314.285	302.353	496.971	10.9578	24.6847	41.4709	32.9222	365.046	27.5089	3.72285	7.14e-39	3.09e-37	Gm14548	7	3884242	3898120	-	2128	protein_coding	predicted gene 14548 [Source:MGI Symbol;Acc:MGI:3709645]	-
ENSMUSG00000056629	2542.98	2302.44	2228.14	2309.76	1132.64	1029.85	944.406	936.549	2345.83	1010.86	1.21501	7.62e-39	3.29e-37	Fkbp2	19	6977741	6980461	-	663	protein_coding	FK506 binding protein 2 [Source:MGI Symbol;Acc:MGI:95542]	-
ENSMUSG00000032643	524.118	409.764	447.735	533.667	139.463	123.424	94.2521	111.762	478.821	117.225	2.03175	1.1e-38	4.74e-37	Fhl3	4	124700701	124708611	+	1683	protein_coding	four and a half LIM domains 3 [Source:MGI Symbol;Acc:MGI:1341092]	-
ENSMUSG00000014846	2962.91	4445.74	4029.61	2820.36	12185.1	14328	13230.2	13610.7	3564.66	13338.5	-1.90369	1.1e-38	4.74e-37	Tppp3	8	105467493	105471526	-	1848	protein_coding	tubulin polymerization-promoting protein family member 3 [Source:MGI Symbol;Acc:MGI:1915221]	-
ENSMUSG00000027230	1305.51	1347.65	1581.29	1450.02	446.283	469.01	333.652	316.226	1421.12	391.293	1.86208	1.14e-38	4.88e-37	Creb3l1	2	91982328	92024502	-	2603	protein_coding	cAMP responsive element binding protein 3-like 1 [Source:MGI Symbol;Acc:MGI:1347062]	TF_bZIP
ENSMUSG00000066684	836.675	580.831	568.887	786.346	101.609	152.058	116.873	79.7063	693.185	112.561	2.62485	1.58e-38	6.77e-37	Pilrb1	5	137852147	137858106	-	1957	protein_coding	paired immunoglobin-like type 2 receptor beta 1 [Source:MGI Symbol;Acc:MGI:2450532]	-
ENSMUSG00000091712	6.37871	21.8806	14.7489	11.5331	162.375	163.907	201.699	159.413	13.6353	171.848	-3.64612	2.08e-38	8.88e-37	Sec14l5	16	5147109	5187271	+	5740	protein_coding	SEC14-like lipid binding 5 [Source:MGI Symbol;Acc:MGI:3616084]	-
ENSMUSG00000017499	348.703	415.732	434.04	459.226	46.8198	50.3569	41.4709	90.1028	414.425	57.1876	2.85037	2.18e-38	9.3e-37	Cdc6	11	98907801	98923940	+	5229	protein_coding	cell division cycle 6 [Source:MGI Symbol;Acc:MGI:1345150]	-
ENSMUSG00000026158	2214.48	1850.9	1775.14	2112.65	624.596	806.697	623.006	680.103	1988.29	683.601	1.54038	2.31e-38	9.82e-37	Ogfrl1	1	23366424	23397772	-	8109	protein_coding	opioid growth factor receptor-like 1 [Source:MGI Symbol;Acc:MGI:1917405]	-
ENSMUSG00000080242	5073.2	4259.76	4208.71	4957.13	1462.37	1765.45	1736.12	1915.55	4624.7	1719.87	1.42675	2.32e-38	9.87e-37	Atp6v0c-ps2	6	37806086	37806550	+	465	processed_pseudogene	ATPase, H+ transporting, lysosomal V0 subunit C, pseudogene 2 [Source:MGI Symbol;Acc:MGI:2151816]	-
ENSMUSG00000024675	1695.68	1109.94	1110.38	2718.66	167.356	186.617	181.907	193.201	1658.67	182.27	3.18555	2.46e-38	1.04e-36	Ms4a4c	19	11404770	11427246	+	1751	protein_coding	membrane-spanning 4-domains, subfamily A, member 4C [Source:MGI Symbol;Acc:MGI:1927656]	-
ENSMUSG00000049625	2434.54	2329.29	2547.35	3347.74	585.746	795.836	732.339	542.349	2664.73	664.067	2.00494	2.59e-38	1.1e-36	Tifab	13	56173704	56178885	-	3497	protein_coding	TRAF-interacting protein with forkhead-associated domain, family member B [Source:MGI Symbol;Acc:MGI:2385852]	-
ENSMUSG00000024778	2443.05	1873.78	1945.8	2948.27	534.941	629.954	456.18	577.004	2302.73	549.52	2.06707	2.76e-38	1.17e-36	Fas	19	34290659	34327770	+	1801	protein_coding	Fas (TNF receptor superfamily member 6) [Source:MGI Symbol;Acc:MGI:95484]	-
ENSMUSG00000027035	3571.02	3280.1	3182.61	5018.98	838.772	1049.59	1035.83	888.032	3763.18	953.057	1.98135	2.88e-38	1.22e-36	Cers6	2	68861441	69114282	+	8875	protein_coding	ceramide synthase 6 [Source:MGI Symbol;Acc:MGI:2442564]	Homeobox
ENSMUSG00000038642	17148.1	12618.1	12333.3	16058.2	2223.44	3891.3	3401.56	3268.82	14539.4	3196.28	2.18546	3e-38	1.27e-36	Ctss	3	95526786	95556403	+	1358	protein_coding	cathepsin S [Source:MGI Symbol;Acc:MGI:107341]	-
ENSMUSG00000024989	386.975	348.101	346.6	431.966	35.862	27.6469	61.2639	66.7107	378.41	47.8709	2.97472	3.17e-38	1.34e-36	Cep55	19	38055025	38074425	+	2778	protein_coding	centrosomal protein 55 [Source:MGI Symbol;Acc:MGI:1921357]	-
ENSMUSG00000033880	9206.61	7768.61	6949.9	8922.41	2417.7	2694.59	2989.68	3127.61	8211.88	2807.39	1.5483	3.38e-38	1.42e-36	Lgals3bp	11	118392751	118402092	-	2847	protein_coding	lectin, galactoside-binding, soluble, 3 binding protein [Source:MGI Symbol;Acc:MGI:99554]	-
ENSMUSG00000027469	822.854	679.293	801.709	868.126	130.498	76.029	98.0222	176.74	792.996	120.322	2.71717	3.9e-38	1.64e-36	Tpx2	2	152847964	152895321	+	4677	protein_coding	TPX2, microtubule-associated [Source:MGI Symbol;Acc:MGI:1919369]	-
ENSMUSG00000029840	8372.06	7903.87	8419.52	9848.2	3878.08	3758	4053.78	4046.83	8635.91	3934.17	1.13421	3.93e-38	1.65e-36	Mtpn	6	35508906	35539888	-	3960	protein_coding	myotrophin [Source:MGI Symbol;Acc:MGI:99445]	-
ENSMUSG00000058755	250.896	223.779	348.706	349.138	13.9463	32.5838	37.7008	30.323	293.13	28.6385	3.3512	4.64e-38	1.94e-36	Osm	11	4236420	4241026	+	2272	protein_coding	oncostatin M [Source:MGI Symbol;Acc:MGI:104749]	-
ENSMUSG00000000088	1523.45	1514.73	1350.58	1560.11	624.596	559.85	692.753	609.06	1487.22	621.565	1.25851	4.85e-38	2.02e-36	Cox5a	9	57521274	57532426	+	2101	protein_coding	cytochrome c oxidase subunit 5A [Source:MGI Symbol;Acc:MGI:88474]	-
ENSMUSG00000023055	1739.26	2040.86	1800.42	1405.99	4869.26	4709.85	4859.64	4591.78	1746.63	4757.63	-1.44549	5.03e-38	2.1e-36	Calcoco1	15	102706777	102722178	-	5731	protein_coding	calcium binding and coiled coil domain 1 [Source:MGI Symbol;Acc:MGI:1914738]	-
ENSMUSG00000024539	1678.67	1333.72	1510.71	2044.5	460.229	464.073	485.398	528.487	1641.9	484.547	1.76007	6.75e-38	2.81e-36	Ptpn2	18	67665511	67724595	-	3125	protein_coding	protein tyrosine phosphatase, non-receptor type 2 [Source:MGI Symbol;Acc:MGI:97806]	-
ENSMUSG00000017428	2480.26	2455.6	2475.71	2539.37	1369.73	1381.36	1422.26	1449.44	2487.74	1405.7	0.823236	7.35e-38	3.05e-36	Psmd11	11	80428615	80473248	+	6383	protein_coding	proteasome (prosome, macropain) 26S subunit, non-ATPase, 11 [Source:MGI Symbol;Acc:MGI:1916327]	-
ENSMUSG00000036062	45.7141	62.6581	46.3537	32.5023	373.562	497.644	384.549	265.976	46.8071	380.433	-3.01976	1.11e-37	4.6e-36	Phf24	4	42916660	42944752	+	7118	protein_coding	PHD finger protein 24 [Source:MGI Symbol;Acc:MGI:2140712]	-
ENSMUSG00000025076	2094.34	1811.12	1783.57	2270.97	812.872	749.428	723.856	809.192	1990	773.837	1.36249	1.72e-37	7.11e-36	Casp7	19	56397129	56442344	+	2350	protein_coding	caspase 7 [Source:MGI Symbol;Acc:MGI:109383]	-
ENSMUSG00000037946	1376.74	1318.8	1270.51	1585.27	398.467	437.413	531.582	508.561	1387.83	469.006	1.56422	1.76e-37	7.26e-36	Fgd3	13	49261554	49320311	-	6012	protein_coding	FYVE, RhoGEF and PH domain containing 3 [Source:MGI Symbol;Acc:MGI:1353657]	-
ENSMUSG00000034329	219.003	201.898	224.394	298.811	40.8428	33.5712	32.9882	44.185	236.027	37.8968	2.63584	1.95e-37	8.05e-36	Brip1	11	86058138	86201193	-	7454	protein_coding	BRCA1 interacting protein C-terminal helicase 1 [Source:MGI Symbol;Acc:MGI:2442836]	-
ENSMUSG00000020486	2723.71	3596.38	3196.3	2676.72	8555.08	8210.14	7868.17	7563.43	3048.28	8049.2	-1.40071	2.01e-37	8.28e-36	2020-09-04	11	87568903	87590539	+	3563	protein_coding	septin 4 [Source:MGI Symbol;Acc:MGI:1270156]	-
ENSMUSG00000022216	9411.79	7496.1	7125.83	8208.4	3394.94	3327.5	3232.85	3442.1	8060.53	3349.35	1.26695	2.05e-37	8.45e-36	Psme1	14	55578123	55581529	+	2209	protein_coding	proteasome (prosome, macropain) activator subunit 1 (PA28 alpha) [Source:MGI Symbol;Acc:MGI:1096367]	-
ENSMUSG00000078922	3885.7	3180.64	2506.26	4697.11	58.7738	41.4703	94.2521	142.085	3567.43	84.1453	5.40364	2.19e-37	8.98e-36	Tgtp1	11	48985327	48994172	-	3205	protein_coding	T cell specific GTPase 1 [Source:MGI Symbol;Acc:MGI:98734]	-
ENSMUSG00000038527	1099.27	822.512	751.141	1092.5	159.387	215.251	240.343	223.524	941.354	209.626	2.16582	2.41e-37	9.88e-36	C1rl	6	124493113	124510643	+	3010	protein_coding	complement component 1, r subcomponent-like [Source:MGI Symbol;Acc:MGI:2660692]	-
ENSMUSG00000016528	11601.8	9128.19	9473.02	11819.3	4080.3	4331.68	4111.28	3810.31	10505.6	4083.39	1.36335	3.05e-37	1.25e-35	Mapkapk2	1	131053700	131097826	-	3041	protein_coding	MAP kinase-activated protein kinase 2 [Source:MGI Symbol;Acc:MGI:109298]	-
ENSMUSG00000009292	899.399	664.375	832.26	1186.86	142.452	183.654	205.47	181.072	895.723	178.162	2.32905	3.15e-37	1.29e-35	Trpm2	10	77907722	77970563	-	12459	protein_coding	transient receptor potential cation channel, subfamily M, member 2 [Source:MGI Symbol;Acc:MGI:1351901]	-
ENSMUSG00000028068	441.194	428.661	448.788	547.297	61.7623	34.5586	51.8387	93.5682	466.485	60.432	2.94218	3.33e-37	1.36e-35	Iqgap3	3	88081971	88121048	+	11384	protein_coding	IQ motif containing GTPase activating protein 3 [Source:MGI Symbol;Acc:MGI:3028642]	-
ENSMUSG00000034422	10848.1	9916.89	9977.64	17131.9	2506.35	2299.63	2715.4	2968.19	11968.6	2622.39	2.1902	3.47e-37	1.41e-35	Parp14	16	35832874	35871544	-	9306	protein_coding	poly (ADP-ribose) polymerase family, member 14 [Source:MGI Symbol;Acc:MGI:1919489]	-
ENSMUSG00000020737	2777.93	2413.83	2666.39	2705.03	1171.49	1065.39	1262.04	1264.04	2640.8	1190.74	1.14863	3.88e-37	1.58e-35	Jpt1	11	115497353	115514387	-	2149	protein_coding	Jupiter microtubule associated homolog 1 [Source:MGI Symbol;Acc:MGI:1096361]	-
ENSMUSG00000034652	1002.52	781.734	919.7	849.254	263.984	314.977	319.515	330.954	888.302	307.358	1.52989	4.55e-37	1.85e-35	Cd300a	11	114890041	114904654	+	4738	protein_coding	CD300A molecule [Source:MGI Symbol;Acc:MGI:2443411]	-
ENSMUSG00000040528	480.53	369.981	340.279	427.772	76.7048	100.714	81.0568	58.047	404.64	79.1306	2.35793	4.71e-37	1.91e-35	Milr1	11	106751226	106768794	+	2474	protein_coding	mast cell immunoglobulin like receptor 1 [Source:MGI Symbol;Acc:MGI:2685731]	-
ENSMUSG00000033031	479.467	413.742	421.398	612.301	84.6741	86.8903	79.1718	122.159	481.727	93.2237	2.36595	4.8e-37	1.94e-35	Cip2a	16	48994185	49019709	+	5688	protein_coding	cell proliferation regulating inhibitor of protein phosphatase 2A [Source:MGI Symbol;Acc:MGI:2146335]	-
ENSMUSG00000109244	950.429	826.49	920.754	1062.09	287.892	357.435	261.078	265.11	939.941	292.879	1.68323	4.9e-37	1.98e-35	Gm44751	7	88311478	88315864	+	4387	lincRNA	predicted gene 44751 [Source:MGI Symbol;Acc:MGI:5753327]	-
ENSMUSG00000027078	4170.62	3174.68	2915.02	4105.77	1184.44	922.222	1104.63	1023.19	3591.52	1058.62	1.76242	5.28e-37	2.13e-35	Ube2l6	2	84798828	84810335	+	1996	protein_coding	ubiquitin-conjugating enzyme E2L 6 [Source:MGI Symbol;Acc:MGI:1914500]	-
ENSMUSG00000028064	4057.93	2984.71	3527.1	4486.37	1084.83	1259.91	1166.84	971.204	3764.03	1120.69	1.74806	5.38e-37	2.17e-35	Sema4a	3	88435959	88461182	-	5406	protein_coding	sema domain, immunoglobulin domain (Ig), transmembrane domain (TM) and short cytoplasmic domain, (semaphorin) 4A [Source:MGI Symbol;Acc:MGI:107560]	-
ENSMUSG00000024087	776.077	953.795	1015.57	1289.61	181.302	160.944	237.515	241.718	1008.76	205.37	2.29473	5.67e-37	2.28e-35	Cyp1b1	17	79706953	79715041	-	5128	protein_coding	cytochrome P450, family 1, subfamily b, polypeptide 1 [Source:MGI Symbol;Acc:MGI:88590]	-
ENSMUSG00000073489	1546.84	1104.97	1141.99	2580.26	157.394	211.301	156.458	213.994	1593.51	184.787	3.10777	5.78e-37	2.32e-35	Ifi204	1	173747293	173766943	-	3561	protein_coding	interferon activated gene 204 [Source:MGI Symbol;Acc:MGI:96429]	-
ENSMUSG00000035692	4383.24	2826.58	2490.46	5923.81	263.984	154.033	233.745	220.925	3906.02	218.172	4.1621	6.33e-37	2.54e-35	Isg15	4	156199424	156200818	-	756	protein_coding	ISG15 ubiquitin-like modifier [Source:MGI Symbol;Acc:MGI:1855694]	-
ENSMUSG00000024165	2061.39	1803.16	2004.8	2508.97	453.256	607.244	649.397	657.577	2094.58	591.868	1.82265	6.47e-37	2.59e-35	Jpt2	17	24937419	24960689	-	4840	protein_coding	Jupiter microtubule associated homolog 2 [Source:MGI Symbol;Acc:MGI:1196260]	-
ENSMUSG00000027323	334.883	321.247	344.493	422.53	43.8313	47.3947	52.7812	84.9045	355.788	57.2279	2.62855	6.65e-37	2.66e-35	Rad51	2	119112793	119147445	+	6649	protein_coding	RAD51 recombinase [Source:MGI Symbol;Acc:MGI:97890]	-
ENSMUSG00000031266	1045.05	786.707	825.939	858.69	262.988	300.166	298.779	319.692	879.096	295.406	1.57219	7.67e-37	3.06e-35	Gla	X	134588149	134601125	-	3265	protein_coding	galactosidase, alpha [Source:MGI Symbol;Acc:MGI:1347344]	-
ENSMUSG00000054021	137.142	139.24	119.045	130.009	482.145	410.754	397.744	393.333	131.359	420.994	-1.67913	7.73e-37	3.08e-35	Sirt5	13	43365496	43395203	+	6093	protein_coding	sirtuin 5 [Source:MGI Symbol;Acc:MGI:1915596]	-
ENSMUSG00000034361	1092.89	785.713	941.824	933.131	319.769	258.696	289.354	231.321	938.388	274.785	1.77284	7.89e-37	3.14e-35	Cpne2	8	94532990	94570531	+	3200	protein_coding	copine II [Source:MGI Symbol;Acc:MGI:2387578]	-
ENSMUSG00000039942	661.26	627.576	724.804	783.201	171.341	197.478	166.826	244.317	699.21	194.99	1.84004	8.49e-37	3.37e-35	Ptger4	15	5206661	5244187	-	6648	protein_coding	prostaglandin E receptor 4 (subtype EP4) [Source:MGI Symbol;Acc:MGI:104311]	-
ENSMUSG00000056394	1024.85	997.557	1235.75	1296.95	373.562	326.826	383.606	416.725	1138.77	375.18	1.60084	9.07e-37	3.59e-35	Lig1	7	13277283	13311433	+	4268	protein_coding	ligase I, DNA, ATP-dependent [Source:MGI Symbol;Acc:MGI:101789]	-
ENSMUSG00000031147	103.123	118.354	89.547	89.1192	444.29	330.775	405.284	447.915	100.036	407.066	-2.02396	1.13e-36	4.47e-35	Magix	X	7673164	7681251	-	2910	protein_coding	MAGI family member, X-linked [Source:MGI Symbol;Acc:MGI:1859644]	-
ENSMUSG00000027306	642.124	477.395	463.537	634.319	54.7892	86.8903	64.0914	116.96	554.344	80.6828	2.77609	1.16e-36	4.59e-35	Nusap1	2	119618298	119651244	+	4059	protein_coding	nucleolar and spindle associated protein 1 [Source:MGI Symbol;Acc:MGI:2675669]	-
ENSMUSG00000034245	128.637	155.153	128.526	95.41	486.129	507.518	452.41	441.85	126.932	471.977	-1.89289	1.17e-36	4.62e-35	Hdac11	6	91156665	91174692	+	3849	protein_coding	histone deacetylase 11 [Source:MGI Symbol;Acc:MGI:2385252]	-
ENSMUSG00000045322	588.968	592.765	484.607	674.161	120.536	150.083	147.033	89.2364	585.125	126.722	2.20964	1.34e-36	5.28e-35	Tlr9	9	106222598	106226883	+	3478	protein_coding	toll-like receptor 9 [Source:MGI Symbol;Acc:MGI:1932389]	-
ENSMUSG00000022180	806.907	714.103	766.944	1166.94	121.532	196.49	160.229	116.094	863.723	148.586	2.54044	1.48e-36	5.82e-35	Slc7a8	14	54722209	54781946	-	5005	protein_coding	solute carrier family 7 (cationic amino acid transporter, y+ system), member 8 [Source:MGI Symbol;Acc:MGI:1355323]	-
ENSMUSG00000024349	2402.65	1948.37	2275.55	3169.5	539.922	525.291	527.812	734.684	2449.02	581.927	2.07257	1.7e-36	6.69e-35	Tmem173	18	35733678	35740554	-	2302	protein_coding	transmembrane protein 173 [Source:MGI Symbol;Acc:MGI:1919762]	-
ENSMUSG00000020183	1755.21	1972.24	1733	1690.12	3941.83	5264.76	5147.11	4522.47	1787.64	4719.04	-1.40034	1.75e-36	6.85e-35	Cpm	10	117629500	117687352	+	5964	protein_coding	carboxypeptidase M [Source:MGI Symbol;Acc:MGI:1917824]	-
ENSMUSG00000029363	663.386	573.869	558.352	701.421	219.157	220.188	205.47	181.072	624.257	206.471	1.59764	1.88e-36	7.37e-35	Rfc5	5	117378103	117389047	-	4669	protein_coding	replication factor C (activator 1) 5 [Source:MGI Symbol;Acc:MGI:1919401]	-
ENSMUSG00000057969	1456.47	1488.88	1529.67	1114.51	3504.51	3657.29	3525.97	3620.57	1397.38	3577.09	-1.35601	2.12e-36	8.28e-35	Sema3b	9	107597674	107609229	-	4777	protein_coding	sema domain, immunoglobulin domain (Ig), short basic domain, secreted, (semaphorin) 3B [Source:MGI Symbol;Acc:MGI:107561]	-
ENSMUSG00000035311	3845.3	3166.72	3333.25	3842.61	1557.01	1655.85	1585.32	1491.89	3546.97	1572.52	1.17358	2.15e-36	8.38e-35	Gnptab	10	88379132	88447329	+	5883	protein_coding	N-acetylglucosamine-1-phosphate transferase, alpha and beta subunits [Source:MGI Symbol;Acc:MGI:3643902]	-
ENSMUSG00000031662	1507.5	1020.43	1155.68	1491.96	259.003	287.33	310.089	382.937	1293.89	309.84	2.06067	2.61e-36	1.02e-34	Snx20	8	88626563	88636128	-	6439	protein_coding	sorting nexin 20 [Source:MGI Symbol;Acc:MGI:1918857]	-
ENSMUSG00000057322	8995.05	7306.13	7545.12	8027.02	3441.75	2906.87	2692.78	3335.53	7968.33	3094.24	1.36464	2.84e-36	1.1e-34	Rpl38	11	114668524	114672331	+	542	protein_coding	ribosomal protein L38 [Source:MGI Symbol;Acc:MGI:1914921]	-
ENSMUSG00000026669	309.368	293.399	317.102	390.028	22.9118	51.3442	25.4481	53.7151	327.474	38.3548	3.08865	2.98e-36	1.16e-34	Mcm10	2	4989714	5012791	-	7692	protein_coding	minichromosome maintenance 10 replication initiation factor [Source:MGI Symbol;Acc:MGI:1917274]	-
ENSMUSG00000030162	1215.15	936.888	1210.46	1200.49	98.6205	231.049	214.895	187.136	1140.75	182.925	2.63992	3.07e-36	1.19e-34	Olr1	6	129485244	129507165	-	3572	protein_coding	oxidized low density lipoprotein (lectin-like) receptor 1 [Source:MGI Symbol;Acc:MGI:1261434]	-
ENSMUSG00000025357	1217.27	1209.4	1350.58	1220.41	2687.66	2619.54	2343.11	2667.56	1249.42	2579.47	-1.04589	3.08e-36	1.19e-34	Dgka	10	128720134	128744855	-	4762	protein_coding	diacylglycerol kinase, alpha [Source:MGI Symbol;Acc:MGI:102952]	-
ENSMUSG00000021277	2057.14	1987.16	2078.54	2155.64	994.174	1004.17	1064.11	879.368	2069.62	985.456	1.07094	3.49e-36	1.35e-34	Traf3	12	111166370	111267153	+	7350	protein_coding	TNF receptor-associated factor 3 [Source:MGI Symbol;Acc:MGI:108041]	-
ENSMUSG00000058794	621.925	392.856	550.977	507.455	131.494	109.6	126.298	132.555	518.303	124.987	2.05077	3.69e-36	1.42e-34	Nfe2	15	103248212	103258403	-	2988	protein_coding	nuclear factor, erythroid derived 2 [Source:MGI Symbol;Acc:MGI:97308]	TF_bZIP
ENSMUSG00000009687	4816.99	3911.66	4317.22	5222.39	1356.78	1760.52	1560.81	1718.02	4567.06	1599.03	1.51387	3.97e-36	1.53e-34	Fxyd5	7	31032722	31042481	-	4192	protein_coding	FXYD domain-containing ion transport regulator 5 [Source:MGI Symbol;Acc:MGI:1201785]	-
ENSMUSG00000073598	189.235	131.284	151.703	177.19	8.9655	17.773	13.1953	20.7929	162.353	15.1817	3.40769	4.17e-36	1.6e-34	1700066B19Rik	18	35703225	35730869	+	2837	protein_coding	RIKEN cDNA 1700066B19 gene [Source:MGI Symbol;Acc:MGI:1920699]	-
ENSMUSG00000054676	2211.29	1590.32	1592.88	2432.43	443.294	453.212	514.616	559.677	1956.73	492.7	1.98901	4.43e-36	1.7e-34	1600014C10Rik	7	38183217	38197568	+	3949	protein_coding	RIKEN cDNA 1600014C10 gene [Source:MGI Symbol;Acc:MGI:1919494]	-
ENSMUSG00000079173	18.073	20.886	25.2839	10.4846	166.36	191.554	143.263	175.007	18.6819	169.046	-3.1764	4.62e-36	1.77e-34	Zan	5	137378637	137477064	-	19813	protein_coding	zonadhesin [Source:MGI Symbol;Acc:MGI:106656]	-
ENSMUSG00000025001	596.41	492.314	589.957	759.086	94.6358	91.8272	119.7	155.081	609.442	115.311	2.3981	5.21e-36	2e-34	Hells	19	38930915	38971051	+	7205	protein_coding	helicase, lymphoid specific [Source:MGI Symbol;Acc:MGI:106209]	-
ENSMUSG00000021486	6754	5907.76	6087.09	6306.5	2932.71	3148.78	3192.32	3372.79	6263.84	3161.65	0.986155	5.4e-36	2.06e-34	Prelid1	13	55320500	55325272	+	2726	protein_coding	PRELI domain containing 1 [Source:MGI Symbol;Acc:MGI:1913744]	-
ENSMUSG00000113902	1944.44	1357.59	1537.05	1733.11	609.654	538.127	554.202	552.746	1643.05	563.682	1.5434	6.67e-36	2.55e-34	Ndufb1-ps	12	101968090	101977068	-	1153	bidirectional_promoter_lncRNA	NADH:ubiquinone oxidoreductase subunit B1 [Source:MGI Symbol;Acc:MGI:3780865]	-
ENSMUSG00000024610	40950.3	38726.7	36936.6	33614.7	17786.6	15877.2	15594	18231.9	37557.1	16872.4	1.1544	6.68e-36	2.55e-34	Cd74	18	60803848	60812646	+	1410	protein_coding	CD74 antigen (invariant polypeptide of major histocompatibility complex, class II antigen-associated) [Source:MGI Symbol;Acc:MGI:96534]	-
ENSMUSG00000019817	375.281	417.721	443.521	316.635	1046.97	1101.93	1083.9	1009.32	388.289	1060.53	-1.44918	7.77e-36	2.96e-34	Plagl1	10	13060504	13131694	+	7819	protein_coding	pleiomorphic adenoma gene-like 1 [Source:MGI Symbol;Acc:MGI:1100874]	zf-C2H2
ENSMUSG00000000957	9355.45	7148	8218.31	10316.9	2714.55	2472.42	1902.95	1744.87	8759.65	2208.7	1.98788	8.58e-36	3.26e-34	Mmp14	14	54431612	54445364	+	5960	protein_coding	matrix metallopeptidase 14 (membrane-inserted) [Source:MGI Symbol;Acc:MGI:101900]	-
ENSMUSG00000036528	633.619	679.293	629.989	601.817	1407.58	1317.18	1251.67	1310.82	636.18	1321.81	-1.05455	9.6e-36	3.64e-34	Ppfibp2	7	107595207	107748583	+	10553	protein_coding	PTPRF interacting protein, binding protein 2 (liprin beta 2) [Source:MGI Symbol;Acc:MGI:894649]	-
ENSMUSG00000044338	975.943	1022.42	1336.88	954.1	4242.67	3527.94	3886.96	2982.05	1072.34	3659.91	-1.77098	1.05e-35	3.96e-34	Aplnr	2	85136225	85139923	+	3699	protein_coding	apelin receptor [Source:MGI Symbol;Acc:MGI:1346086]	-
ENSMUSG00000020019	1301.26	1508.77	1324.24	1138.63	4016.54	4160.86	3725.79	3115.48	1318.22	3754.67	-1.50979	1.13e-35	4.28e-34	Ntn4	10	93640681	93747207	+	3741	protein_coding	netrin 4 [Source:MGI Symbol;Acc:MGI:1888978]	-
ENSMUSG00000024789	6485.03	5052.43	5208.47	7562.55	1787.12	1927.38	1983.06	2013.45	6077.12	1927.76	1.65635	1.15e-35	4.34e-34	Jak2	19	29251828	29313080	+	5030	protein_coding	Janus kinase 2 [Source:MGI Symbol;Acc:MGI:96629]	-
ENSMUSG00000025351	11582.7	9600.61	9593.12	10366.1	4836.39	4754.28	4416.65	5050.95	10285.6	4764.57	1.11015	1.2e-35	4.53e-34	Cd63	10	128900989	128912822	+	3682	protein_coding	CD63 antigen [Source:MGI Symbol;Acc:MGI:99529]	-
ENSMUSG00000031551	1043.98	827.485	401.381	1852.63	12.9502	14.8108	11.3103	13.862	1031.37	13.2333	6.28427	1.33e-35	5.02e-34	Ido1	8	24584136	24597009	-	1825	protein_coding	indoleamine 2,3-dioxygenase 1 [Source:MGI Symbol;Acc:MGI:96416]	-
ENSMUSG00000097418	256.212	139.24	124.312	235.904	5.977	7.89911	11.3103	6.93098	188.917	8.02934	4.55514	1.44e-35	5.4e-34	Mir155hg	16	84703167	84715245	+	1433	lincRNA	Mir155 host gene (non-protein coding) [Source:MGI Symbol;Acc:MGI:5477161]	-
ENSMUSG00000026821	4888.22	3752.52	4249.79	4874.3	1778.16	1902.7	1754.97	1635.71	4441.21	1767.89	1.32903	1.49e-35	5.58e-34	Ralgds	2	28513125	28553081	+	6159	protein_coding	ral guanine nucleotide dissociation stimulator [Source:MGI Symbol;Acc:MGI:107485]	-
ENSMUSG00000019139	3775.14	3599.36	3720.94	3955.84	1935.55	2049.82	2126.33	2107.02	3762.82	2054.68	0.872665	1.5e-35	5.62e-34	Isyna1	8	70594373	70597290	+	2436	protein_coding	myo-inositol 1-phosphate synthase A1 [Source:MGI Symbol;Acc:MGI:1919030]	-
ENSMUSG00000025192	374.218	385.894	465.644	425.675	143.448	135.272	128.183	132.555	412.858	134.865	1.61466	1.51e-35	5.64e-34	Entpd7	19	43689672	43733697	+	8963	protein_coding	ectonucleoside triphosphate diphosphohydrolase 7 [Source:MGI Symbol;Acc:MGI:2135885]	-
ENSMUSG00000081665	433.753	457.504	430.879	653.191	59.77	103.676	93.3096	97.0337	493.832	88.4473	2.47946	1.62e-35	6.07e-34	Gm15922	7	3731630	3739889	-	3462	polymorphic_pseudogene	predicted gene 15922 [Source:MGI Symbol;Acc:MGI:3802148]	-
ENSMUSG00000049999	401.859	413.742	483.554	502.213	135.479	124.411	148.918	109.163	450.342	129.493	1.79961	1.66e-35	6.2e-34	Ppp1r3d	2	178411206	178414472	-	3267	protein_coding	protein phosphatase 1, regulatory subunit 3D [Source:MGI Symbol;Acc:MGI:1917664]	-
ENSMUSG00000036372	2935.27	2424.77	2562.1	2756.4	1041.99	1077.24	1159.3	1264.04	2669.64	1135.64	1.23254	1.7e-35	6.32e-34	Tmem258	19	10204014	10207824	+	1611	protein_coding	transmembrane protein 258 [Source:MGI Symbol;Acc:MGI:1916288]	-
ENSMUSG00000068240	2266.57	1966.27	1802.53	2300.32	778.006	849.155	879.372	863.774	2083.92	842.577	1.30614	1.9e-35	7.09e-34	Gm11808	4	3973092	3973595	-	504	protein_coding	predicted gene 11808 [Source:MGI Symbol;Acc:MGI:3649356]	-
ENSMUSG00000018008	3742.18	3144.84	4000.12	3792.28	1383.68	1615.37	1491.07	1278.77	3669.86	1442.22	1.34762	2e-35	7.43e-34	Cyth4	15	78597047	78622019	+	7552	protein_coding	cytohesin 4 [Source:MGI Symbol;Acc:MGI:2441702]	-
ENSMUSG00000096472	1117.34	987.611	1031.37	1068.38	514.022	461.111	503.306	490.367	1051.18	492.201	1.09447	2.04e-35	7.58e-34	Cdkn2d	9	21288410	21291407	-	1574	protein_coding	cyclin dependent kinase inhibitor 2D [Source:MGI Symbol;Acc:MGI:105387]	-
ENSMUSG00000031340	47.8404	49.7286	44.2467	36.6961	235.095	236.973	213.952	188.869	44.628	218.723	-2.29077	2.06e-35	7.63e-34	Gabre	X	72255999	72274803	-	4736	protein_coding	gamma-aminobutyric acid (GABA) A receptor, subunit epsilon [Source:MGI Symbol;Acc:MGI:1330235]	-
ENSMUSG00000035885	6694.46	6101.71	5886.92	5697.34	3167.81	3105.34	3171.58	3280.09	6095.11	3181.2	0.93799	2.1e-35	7.76e-34	Cox8a	19	7215158	7217616	-	545	protein_coding	cytochrome c oxidase subunit 8A [Source:MGI Symbol;Acc:MGI:105959]	-
ENSMUSG00000056124	518.802	511.211	560.459	597.623	146.436	196.49	195.102	156.813	547.024	173.711	1.65536	2.4e-35	8.86e-34	B4galt6	18	20684599	20746404	-	5808	protein_coding	UDP-Gal:betaGlcNAc beta 1,4-galactosyltransferase, polypeptide 6 [Source:MGI Symbol;Acc:MGI:1928380]	-
ENSMUSG00000029798	2098.6	1899.63	1791.99	3436.86	420.382	368.296	417.537	505.095	2306.77	427.828	2.43027	2.42e-35	8.93e-34	Herc6	6	57581000	57664632	+	9292	protein_coding	hect domain and RLD 6 [Source:MGI Symbol;Acc:MGI:1914388]	-
ENSMUSG00000025161	3032.02	1738.51	2041.67	3651.79	379.539	429.514	510.846	447.048	2616	441.737	2.56585	2.93e-35	1.08e-33	Slc16a3	11	120948480	120960868	+	5318	protein_coding	solute carrier family 16 (monocarboxylic acid transporters), member 3 [Source:MGI Symbol;Acc:MGI:1933438]	-
ENSMUSG00000043091	3707.1	2942.94	3065.67	3592.03	896.55	912.348	1018.87	1293.49	3326.93	1030.31	1.69045	3e-35	1.1e-33	Tuba1c	15	99029891	99038110	+	2287	protein_coding	tubulin, alpha 1C [Source:MGI Symbol;Acc:MGI:1095409]	-
ENSMUSG00000027422	11316.9	10993	11581.1	13276.7	5458.99	5407.93	5359.17	4551.92	11791.9	5194.5	1.18284	3.22e-35	1.18e-33	Rrbp1	2	143947395	144011263	-	8786	protein_coding	ribosome binding protein 1 [Source:MGI Symbol;Acc:MGI:1932395]	-
ENSMUSG00000024798	245.581	142.224	182.254	297.763	20.9195	7.89911	14.1378	10.3965	216.955	13.3382	4.02921	3.66e-35	1.34e-33	Htr7	19	35958734	36057507	-	3399	protein_coding	5-hydroxytryptamine (serotonin) receptor 7 [Source:MGI Symbol;Acc:MGI:99841]	-
ENSMUSG00000028163	7490.74	6861.56	7712.63	9093.31	3365.05	3201.12	3485.44	3384.92	7789.56	3359.13	1.21339	4.1e-35	1.5e-33	Nfkb1	3	135584655	135691547	-	12061	protein_coding	nuclear factor of kappa light polypeptide gene enhancer in B cells 1, p105 [Source:MGI Symbol;Acc:MGI:97312]	RHD
ENSMUSG00000055980	104.186	177.034	115.884	128.961	477.164	606.257	573.053	557.944	131.516	553.604	-2.07167	4.17e-35	1.53e-33	Irs1	1	82233101	82291416	-	9144	protein_coding	insulin receptor substrate 1 [Source:MGI Symbol;Acc:MGI:99454]	-
ENSMUSG00000014453	114.817	85.5333	124.312	130.009	427.355	438.401	371.353	405.462	113.668	410.643	-1.85455	5.06e-35	1.85e-33	Blk	14	63372836	63417037	-	2698	protein_coding	B lymphoid kinase [Source:MGI Symbol;Acc:MGI:88169]	-
ENSMUSG00000004446	478.404	405.786	373.99	484.389	122.528	132.31	133.838	142.951	435.642	132.907	1.71116	5.6e-35	2.04e-33	Bid	6	120891930	120916853	-	3550	protein_coding	BH3 interacting domain death agonist [Source:MGI Symbol;Acc:MGI:108093]	-
ENSMUSG00000028646	2435.61	2278.57	2346.13	2282.5	1313.94	1354.7	1293.14	1322.95	2335.7	1321.18	0.821997	5.74e-35	2.09e-33	Rragc	4	123917446	123936997	+	3341	protein_coding	Ras-related GTP binding C [Source:MGI Symbol;Acc:MGI:1858751]	-
ENSMUSG00000097779	249.833	195.931	273.908	254.776	53.793	36.5334	52.7812	38.9868	243.612	45.5236	2.42144	6.46e-35	2.35e-33	4833407H14Rik	19	53460631	53462723	+	1485	lincRNA	RIKEN cDNA 4833407H14 gene [Source:MGI Symbol;Acc:MGI:1921149]	-
ENSMUSG00000021886	345.514	307.323	297.085	492.777	51.8007	54.3064	55.6087	75.3744	360.675	59.2726	2.60119	6.56e-35	2.38e-33	Gpr65	12	98268635	98276644	+	2069	protein_coding	G-protein coupled receptor 65 [Source:MGI Symbol;Acc:MGI:108031]	-
ENSMUSG00000038379	220.066	160.126	176.987	218.08	10.9578	18.7604	19.7929	31.1894	193.815	20.1751	3.24936	7.24e-35	2.62e-33	Ttk	9	83834689	83872389	+	4919	protein_coding	Ttk protein kinase [Source:MGI Symbol;Acc:MGI:1194921]	-
ENSMUSG00000079071	179.667	156.148	145.382	184.529	19.9233	23.6973	30.1607	28.5903	166.432	25.5929	2.69531	7.63e-35	2.76e-33	Gm14085	2	122484941	122528040	+	4996	protein_coding	predicted gene 14085 [Source:MGI Symbol;Acc:MGI:3702173]	-
ENSMUSG00000020132	3613.54	3546.65	3496.55	3493.47	2153.71	2012.3	1962.33	1996.12	3537.55	2031.12	0.800653	7.9e-35	2.85e-33	Rab21	10	115287084	115315594	-	5047	protein_coding	RAB21, member RAS oncogene family [Source:MGI Symbol;Acc:MGI:894308]	-
ENSMUSG00000035356	4386.43	3761.47	3995.9	4993.82	1537.08	1114.76	995.302	982.467	4284.41	1157.4	1.88855	7.93e-35	2.86e-33	Nfkbiz	16	55811375	55838899	-	5018	protein_coding	nuclear factor of kappa light polypeptide gene enhancer in B cells inhibitor, zeta [Source:MGI Symbol;Acc:MGI:1931595]	-
ENSMUSG00000000028	332.756	332.187	376.097	457.129	87.6626	79.9785	86.7119	108.297	374.543	90.6624	2.04345	8.88e-35	3.2e-33	Cdc45	16	18780447	18811987	-	3506	protein_coding	cell division cycle 45 [Source:MGI Symbol;Acc:MGI:1338073]	-
ENSMUSG00000020053	1185.38	1558.5	1996.37	2530.99	248.045	315.965	291.239	369.075	1817.81	306.081	2.56953	1e-34	3.6e-33	Igf1	10	87858265	87937042	+	9904	protein_coding	insulin-like growth factor 1 [Source:MGI Symbol;Acc:MGI:96432]	-
ENSMUSG00000060477	2703.51	2165.19	2529.44	2815.12	983.216	1028.86	1045.26	1139.28	2553.31	1049.15	1.28267	1.08e-34	3.9e-33	Irak2	6	113638467	113695026	+	4412	protein_coding	interleukin-1 receptor-associated kinase 2 [Source:MGI Symbol;Acc:MGI:2429603]	-
ENSMUSG00000008475	13468.7	11002	11769.6	14180.4	5561.6	5675.51	5504.32	5724.12	12605.2	5616.39	1.16627	1.23e-34	4.42e-33	Arpc5	1	152766542	152775597	+	2276	protein_coding	actin related protein 2/3 complex, subunit 5 [Source:MGI Symbol;Acc:MGI:1915021]	-
ENSMUSG00000052749	384.849	272.513	377.151	512.698	57.7777	62.2055	67.8615	77.1072	386.803	66.238	2.54288	1.46e-34	5.24e-33	Trim30b	7	104355382	104369884	-	7527	protein_coding	tripartite motif-containing 30B [Source:MGI Symbol;Acc:MGI:4821256]	-
ENSMUSG00000001025	12249.3	10210.3	10680.3	10657.6	4968.88	5475.07	4499.6	5029.29	10949.4	4993.21	1.13282	1.49e-34	5.31e-33	S100a6	3	90612882	90624181	+	1367	protein_coding	S100 calcium binding protein A6 (calcyclin) [Source:MGI Symbol;Acc:MGI:1339467]	-
ENSMUSG00000028656	16111.6	14623.2	15376.8	18968.8	6235.01	6929.5	7269.66	7125.92	16270.1	6890.02	1.23959	1.54e-34	5.51e-33	Cap1	4	122859047	122886056	-	3494	protein_coding	CAP, adenylate cyclase-associated protein 1 (yeast) [Source:MGI Symbol;Acc:MGI:88262]	-
ENSMUSG00000074896	3579.52	2848.46	2720.12	4740.09	947.354	756.34	823.763	796.196	3472.05	830.914	2.06309	1.63e-34	5.82e-33	Ifit3	19	34583531	34588731	+	1745	protein_coding	interferon-induced protein with tetratricopeptide repeats 3 [Source:MGI Symbol;Acc:MGI:1101055]	-
ENSMUSG00000032020	1139.66	906.056	892.309	1330.5	266.973	338.675	264.848	277.239	1067.13	286.934	1.89518	1.7e-34	6.06e-33	Ubash3b	9	41011098	41161697	-	7326	protein_coding	ubiquitin associated and SH3 domain containing, B [Source:MGI Symbol;Acc:MGI:1920078]	-
ENSMUSG00000004568	1786.04	1829.02	1877.33	1615.68	3533.4	3543.74	3342.18	3300.88	1777.02	3430.05	-0.948619	1.76e-34	6.24e-33	Arhgef18	8	3393006	3456601	+	8395	protein_coding	rho/rac guanine nucleotide exchange factor (GEF) 18 [Source:MGI Symbol;Acc:MGI:2142567]	-
ENSMUSG00000054408	3224.44	2990.68	3335.36	3922.29	1225.28	1489.97	1357.23	1313.42	3368.19	1346.48	1.32278	1.78e-34	6.33e-33	Spcs3	8	54520433	54529998	-	3466	protein_coding	signal peptidase complex subunit 3 homolog (S. cerevisiae) [Source:MGI Symbol;Acc:MGI:1923937]	-
ENSMUSG00000046687	720.795	470.433	503.57	677.306	133.486	149.096	147.033	154.214	593.026	145.957	2.02151	1.92e-34	6.82e-33	Gm5424	10	62071123	62072362	+	1240	processed_pseudogene	predicted gene 5424 [Source:MGI Symbol;Acc:MGI:3643173]	-
ENSMUSG00000073412	527.307	340.144	400.328	710.857	65.747	41.4703	76.3442	56.3142	494.659	59.9689	3.04356	2.32e-34	8.21e-33	Lst1	17	35185095	35188439	-	415	protein_coding	leukocyte specific transcript 1 [Source:MGI Symbol;Acc:MGI:1096324]	-
ENSMUSG00000022021	270.032	220.795	227.555	298.811	39.8467	26.6595	34.8733	55.4478	254.298	39.2068	2.68961	2.36e-34	8.33e-33	Diaph3	14	86655367	87141235	-	5569	protein_coding	diaphanous related formin 3 [Source:MGI Symbol;Acc:MGI:1927222]	-
ENSMUSG00000024053	5547.36	4303.52	4958.8	6038.09	449.271	849.155	1129.14	895.829	5211.94	830.849	2.64886	2.4e-34	8.47e-33	Emilin2	17	71252172	71311978	-	5505	protein_coding	elastin microfibril interfacer 2 [Source:MGI Symbol;Acc:MGI:2389136]	-
ENSMUSG00000026480	3246.77	2567.99	3067.77	3726.23	679.385	967.641	987.762	968.605	3152.19	900.848	1.80665	2.87e-34	1.01e-32	Ncf2	1	152800194	152836991	+	8478	protein_coding	neutrophil cytosolic factor 2 [Source:MGI Symbol;Acc:MGI:97284]	-
ENSMUSG00000022123	418.869	515.189	727.964	529.473	1763.21	2175.22	2076.37	2107.02	547.874	2030.46	-1.88998	3.11e-34	1.1e-32	Scel	14	103513342	103612797	+	2503	protein_coding	sciellin [Source:MGI Symbol;Acc:MGI:1891228]	-
ENSMUSG00000052302	462.457	496.292	434.04	384.785	1043.98	1186.84	1319.53	1162.67	444.393	1178.26	-1.40651	3.2e-34	1.13e-32	Tbc1d30	10	121263820	121351278	-	6733	protein_coding	TBC1 domain family, member 30 [Source:MGI Symbol;Acc:MGI:1921944]	-
ENSMUSG00000030103	4021.78	3049.36	3680.91	3919.15	1426.51	1614.38	1441.11	1530.88	3667.8	1503.22	1.28674	3.42e-34	1.2e-32	Bhlhe40	6	108660629	108666925	+	4705	protein_coding	basic helix-loop-helix family, member e40 [Source:MGI Symbol;Acc:MGI:1097714]	bHLH
ENSMUSG00000026535	2016.74	1229.29	1313.71	2930.45	94.6358	80.9659	95.1946	136.021	1872.55	101.704	4.20136	3.44e-34	1.21e-32	Ifi202b	1	173962568	173982744	-	1697	protein_coding	interferon activated gene 202B [Source:MGI Symbol;Acc:MGI:1347083]	-
ENSMUSG00000021025	14024.7	11508.2	12043.5	14889.2	2590.03	4219.11	2569.31	3630.97	13116.4	3252.36	2.01178	3.55e-34	1.24e-32	Nfkbia	12	55489410	55492647	-	1610	protein_coding	nuclear factor of kappa light polypeptide gene enhancer in B cells inhibitor, alpha [Source:MGI Symbol;Acc:MGI:104741]	-
ENSMUSG00000057751	1265.11	1328.75	1522.3	1003.38	4635.16	5187.74	3909.58	3753.13	1279.88	4371.4	-1.77197	4.53e-34	1.58e-32	Megf6	4	154170730	154275713	+	7877	protein_coding	multiple EGF-like-domains 6 [Source:MGI Symbol;Acc:MGI:1919351]	-
ENSMUSG00000036046	3458.33	3343.75	3664.05	3669.61	1824.98	1903.69	1990.6	1763.07	3533.94	1870.58	0.91787	4.58e-34	1.6e-32	5031439G07Rik	15	84943936	84988551	-	9604	protein_coding	RIKEN cDNA 5031439G07 gene [Source:MGI Symbol;Acc:MGI:2444899]	-
ENSMUSG00000063450	3226.57	4060.84	3647.2	3369.75	7744.2	7846.78	7669.29	7248.94	3576.09	7627.3	-1.09264	4.78e-34	1.67e-32	Syne2	12	75818134	76110926	+	26726	protein_coding	spectrin repeat containing, nuclear envelope 2 [Source:MGI Symbol;Acc:MGI:2449316]	-
ENSMUSG00000035227	6368.08	5597.46	5926.96	6311.74	3132.94	3098.43	3168.76	3407.44	6051.06	3201.89	0.918058	5.22e-34	1.82e-32	Spcs2	7	99837569	99863462	-	4221	protein_coding	signal peptidase complex subunit 2 homolog (S. cerevisiae) [Source:MGI Symbol;Acc:MGI:1913874]	-
ENSMUSG00000022391	2635.47	2651.53	2847.59	2827.7	1273.1	991.339	1160.24	1284.83	2740.57	1177.38	1.21858	5.38e-34	1.87e-32	Rangap1	15	81704248	81745530	-	4863	protein_coding	RAN GTPase activating protein 1 [Source:MGI Symbol;Acc:MGI:103071]	-
ENSMUSG00000007891	25587.2	20483.2	20568.4	22219	4470.79	6755.72	7166.93	7021.08	22214.4	6353.63	1.80578	5.74e-34	1.99e-32	Ctsd	7	142375911	142388038	-	2351	protein_coding	cathepsin D [Source:MGI Symbol;Acc:MGI:88562]	-
ENSMUSG00000052310	5666.42	4831.64	5092.59	5736.13	1725.36	2149.55	2312.95	2198.85	5331.7	2096.68	1.34628	5.99e-34	2.08e-32	Slc39a1	3	90248172	90253612	+	2364	protein_coding	solute carrier family 39 (zinc transporter), member 1 [Source:MGI Symbol;Acc:MGI:1353474]	-
ENSMUSG00000025504	657.008	701.174	646.845	579.799	1608.81	1373.46	1452.42	1403.52	646.207	1459.55	-1.17504	7.44e-34	2.58e-32	Eps8l2	7	141338880	141363020	+	5377	protein_coding	EPS8-like 2 [Source:MGI Symbol;Acc:MGI:2138828]	-
ENSMUSG00000078652	2589.76	2642.58	2583.17	2800.44	1417.54	1361.61	1521.23	1447.71	2653.99	1437.02	0.884911	7.94e-34	2.75e-32	Psme3	11	101316213	101323537	+	2949	protein_coding	proteaseome (prosome, macropain) activator subunit 3 (PA28 gamma, Ki) [Source:MGI Symbol;Acc:MGI:1096366]	-
ENSMUSG00000032218	500.729	511.211	478.286	525.279	85.6703	51.3442	92.3671	127.357	503.876	89.1846	2.49337	8.56e-34	2.96e-32	Ccnb2	9	70407692	70421547	-	1531	protein_coding	cyclin B2 [Source:MGI Symbol;Acc:MGI:88311]	-
ENSMUSG00000073411	51775	40159.9	39774.7	48241.8	17122.1	14408	18110.5	17831.7	44987.8	16868.1	1.41522	9.27e-34	3.2e-32	H2-D1	17	35262730	35267499	+	2579	protein_coding	histocompatibility 2, D region locus 1 [Source:MGI Symbol;Acc:MGI:95896]	-
ENSMUSG00000027379	435.879	309.312	333.958	459.226	48.8122	23.6973	58.4363	63.2452	384.594	48.5478	2.98052	1.01e-33	3.47e-32	Bub1	2	127801122	127831865	-	4354	protein_coding	BUB1, mitotic checkpoint serine/threonine kinase [Source:MGI Symbol;Acc:MGI:1100510]	-
ENSMUSG00000004730	6831.6	5277.2	4749.15	7223.9	238.084	481.846	601.328	511.16	6020.46	458.104	3.71584	1.13e-33	3.88e-32	Adgre1	17	57358691	57483527	+	3238	protein_coding	adhesion G protein-coupled receptor E1 [Source:MGI Symbol;Acc:MGI:106912]	-
ENSMUSG00000023367	15426.9	16249.3	16083.7	14545.3	5231.87	6721.16	6301.7	7223.82	15576.3	6369.63	1.28999	1.23e-33	4.23e-32	Tmem176a	6	48840919	48847071	+	3810	protein_coding	transmembrane protein 176A [Source:MGI Symbol;Acc:MGI:1913308]	-
ENSMUSG00000023940	175.415	137.251	147.489	167.754	9.96166	5.92434	10.3677	22.5257	156.977	12.1949	3.66233	1.23e-33	4.23e-32	Sgo1	17	53674786	53689333	-	3810	protein_coding	shugoshin 1 [Source:MGI Symbol;Acc:MGI:1919665]	-
ENSMUSG00000079553	321.062	286.437	302.353	261.067	58.7738	27.6469	47.1261	64.1116	292.73	49.4146	2.56178	1.45e-33	4.95e-32	Kifc1	17	33875666	33890661	-	3407	protein_coding	kinesin family member C1 [Source:MGI Symbol;Acc:MGI:109596]	-
ENSMUSG00000029553	756.941	621.608	690.039	779.007	64.7508	128.361	162.114	129.09	711.899	121.079	2.55388	1.58e-33	5.41e-32	Tfec	6	16833373	16898441	-	5594	protein_coding	transcription factor EC [Source:MGI Symbol;Acc:MGI:1333760]	bHLH
ENSMUSG00000039193	422.058	291.41	321.316	464.468	75.7086	86.8903	79.1718	79.7063	374.813	80.3692	2.22115	1.71e-33	5.86e-32	Nlrc4	17	74425438	74459142	-	4729	protein_coding	NLR family, CARD domain containing 4 [Source:MGI Symbol;Acc:MGI:3036243]	-
ENSMUSG00000025491	5616.46	4914.19	4850.29	5496.03	693.332	589.471	1019.81	1345.48	5219.24	912.022	2.51609	1.82e-33	6.2e-32	Ifitm1	7	140967221	140969825	+	1094	protein_coding	interferon induced transmembrane protein 1 [Source:MGI Symbol;Acc:MGI:1915963]	-
ENSMUSG00000048327	465.646	389.873	435.093	452.935	68.7355	41.4703	77.2867	104.831	435.887	73.0809	2.57061	2.03e-33	6.91e-32	Ckap2l	2	129268210	129297212	-	3137	protein_coding	cytoskeleton associated protein 2-like [Source:MGI Symbol;Acc:MGI:1917716]	-
ENSMUSG00000044694	99.9332	157.143	140.115	104.846	517.01	424.577	502.364	536.285	125.509	495.059	-1.97855	2.04e-33	6.95e-32	2010007H06Rik	9	51278513	51284210	+	4934	antisense	RIKEN cDNA 2010007H06 gene [Source:MGI Symbol;Acc:MGI:1917099]	-
ENSMUSG00000031762	179.667	208.86	134.847	222.274	11.954	6.91172	4.71261	20.7929	186.412	11.0928	4.05324	2.17e-33	7.37e-32	Mt2	8	94172664	94173568	+	588	protein_coding	metallothionein 2 [Source:MGI Symbol;Acc:MGI:97172]	-
ENSMUSG00000079293	3943.11	3084.17	4138.12	4351.11	572.796	982.452	1065.05	710.426	3879.13	832.681	2.2199	2.57e-33	8.72e-32	Clec7a	6	129461591	129472779	-	2638	polymorphic_pseudogene	C-type lectin domain family 7, member a [Source:MGI Symbol;Acc:MGI:1861431]	-
ENSMUSG00000021665	1831.75	1670.88	1628.7	1787.63	701.301	818.546	856.752	810.925	1729.74	796.881	1.11771	2.87e-33	9.73e-32	Hexb	13	97176331	97198357	-	1906	protein_coding	hexosaminidase B [Source:MGI Symbol;Acc:MGI:96074]	-
ENSMUSG00000058624	3052.22	2572.96	2939.25	3919.15	363.601	681.299	734.224	633.318	3120.89	603.11	2.37113	3.23e-33	1.09e-31	Gda	19	21391307	21473445	-	6135	protein_coding	guanine deaminase [Source:MGI Symbol;Acc:MGI:95678]	-
ENSMUSG00000031790	2552.55	3153.79	2715.91	2239.51	6812.78	6183.03	6767.3	7080	2665.44	6710.78	-1.33202	3.51e-33	1.19e-31	Mmp15	8	95352268	95375080	+	5397	protein_coding	matrix metallopeptidase 15 [Source:MGI Symbol;Acc:MGI:109320]	-
ENSMUSG00000075585	342.324	338.155	418.237	377.446	1532.1	1464.3	1038.66	1107.22	369.041	1285.57	-1.80037	3.69e-33	1.24e-31	6330403L08Rik	5	138995056	139000577	+	5522	antisense	RIKEN cDNA 6330403L08 gene [Source:MGI Symbol;Acc:MGI:1917994]	-
ENSMUSG00000028931	1275.74	1063.2	1138.83	1300.09	341.685	418.653	490.111	408.062	1194.47	414.628	1.52593	3.85e-33	1.3e-31	Kcnab2	4	152390742	152477871	-	5578	protein_coding	potassium voltage-gated channel, shaker-related subfamily, beta member 2 [Source:MGI Symbol;Acc:MGI:109239]	-
ENSMUSG00000078252	2.12624	10.9403	5.26747	5.24231	124.521	191.554	154.573	117.827	5.89408	147.119	-4.62557	3.91e-33	1.31e-31	Krtap17-1	11	99993234	99993994	-	761	protein_coding	keratin associated protein 17-1 [Source:MGI Symbol;Acc:MGI:1925164]	-
ENSMUSG00000074813	595.347	405.786	481.447	700.372	118.544	108.613	122.528	133.421	545.738	120.776	2.17436	4.09e-33	1.37e-31	Gm14005	2	128178319	128502765	-	4070	lincRNA	predicted gene 14005 [Source:MGI Symbol;Acc:MGI:3652191]	-
ENSMUSG00000068220	11850.6	9301.25	10360.1	11115.8	2000.3	2442.8	2914.27	3624.04	10656.9	2745.35	1.95649	4.52e-33	1.52e-31	Lgals1	15	78926725	78930465	+	903	protein_coding	lectin, galactose binding, soluble 1 [Source:MGI Symbol;Acc:MGI:96777]	-
ENSMUSG00000026259	110.564	160.126	156.971	120.573	579.769	597.37	433.56	525.022	137.059	533.93	-1.9605	4.68e-33	1.57e-31	Ngef	1	87476834	87573870	-	3905	protein_coding	neuronal guanine nucleotide exchange factor [Source:MGI Symbol;Acc:MGI:1858414]	-
ENSMUSG00000027506	5331.54	3951.44	4198.17	5133.27	1439.46	1648.94	1709.73	1842.77	4653.61	1660.23	1.48669	5.09e-33	1.7e-31	Tpd52	3	8925593	9004723	-	7487	protein_coding	tumor protein D52 [Source:MGI Symbol;Acc:MGI:107749]	-
ENSMUSG00000021569	224.318	143.219	207.538	221.225	31.8773	18.7604	24.5055	32.0558	199.075	26.7998	2.88869	5.45e-33	1.82e-31	Trip13	13	73911347	73937784	-	3472	protein_coding	thyroid hormone receptor interactor 13 [Source:MGI Symbol;Acc:MGI:1916966]	-
ENSMUSG00000060802	89095.8	68029.8	59011.5	80651.8	16221.6	13915.3	19944.7	23092.3	74197.2	18293.5	2.02001	5.5e-33	1.84e-31	B2m	2	122147686	122153083	+	860	protein_coding	beta-2 microglobulin [Source:MGI Symbol;Acc:MGI:88127]	-
ENSMUSG00000075225	116.943	165.099	151.703	109.04	437.317	500.606	508.019	563.142	135.696	502.271	-1.88733	6e-33	2e-31	Ccdc162	10	41538846	41716634	-	10197	protein_coding	coiled-coil domain containing 162 [Source:MGI Symbol;Acc:MGI:1923223]	-
ENSMUSG00000041842	469.899	664.375	553.084	538.909	1348.81	1540.33	1434.52	1488.43	556.567	1453.02	-1.38387	6.06e-33	2.02e-31	Fhdc1	3	84442198	84480429	-	6270	protein_coding	FH2 domain containing 1 [Source:MGI Symbol;Acc:MGI:2684972]	-
ENSMUSG00000058099	3188.29	2947.91	3316.4	3386.53	525.976	904.449	1003.78	711.292	3209.78	786.375	2.02911	6.88e-33	2.29e-31	Nfam1	15	82992973	83033306	-	7970	protein_coding	Nfat activating molecule with ITAM motif 1 [Source:MGI Symbol;Acc:MGI:1921289]	-
ENSMUSG00000002055	319.999	344.122	299.192	417.288	56.7815	27.6469	59.3788	68.4434	345.15	53.0627	2.69667	7.18e-33	2.38e-31	Spag5	11	78301529	78322457	+	5624	protein_coding	sperm associated antigen 5 [Source:MGI Symbol;Acc:MGI:1927470]	-
ENSMUSG00000027108	1348.04	1263.11	1232.59	1433.25	495.095	627.98	573.053	528.487	1319.24	556.154	1.24632	7.63e-33	2.53e-31	Ola1	2	73092801	73218924	-	3561	protein_coding	Obg-like ATPase 1 [Source:MGI Symbol;Acc:MGI:1914309]	-
ENSMUSG00000003477	13620.7	20166	14290.6	8488.34	70973.9	72000.4	70117.9	69704	14141.4	70699.1	-2.32175	8.76e-33	2.9e-31	Inmt	6	55170626	55175043	-	1600	protein_coding	indolethylamine N-methyltransferase [Source:MGI Symbol;Acc:MGI:102963]	-
ENSMUSG00000006777	282.79	314.285	289.711	218.08	770.037	729.681	761.557	824.787	276.216	771.515	-1.48161	8.8e-33	2.91e-31	Krt23	11	99477974	99493137	-	1565	protein_coding	keratin 23 [Source:MGI Symbol;Acc:MGI:2148866]	-
ENSMUSG00000051220	246.644	241.681	243.357	312.441	32.8735	26.6595	34.8733	59.7797	261.031	38.5465	2.74965	9.11e-33	3.01e-31	Ercc6l	X	102141716	102157091	-	5302	protein_coding	excision repair cross-complementing rodent repair deficiency complementation group 6 like [Source:MGI Symbol;Acc:MGI:2654144]	-
ENSMUSG00000035640	225.381	230.741	212.806	187.675	640.535	762.264	599.443	569.207	214.151	642.862	-1.58495	9.5e-33	3.13e-31	Cbarp	10	80130451	80140835	-	4996	protein_coding	calcium channel, voltage-dependent, beta subunit associated regulatory protein [Source:MGI Symbol;Acc:MGI:1354170]	-
ENSMUSG00000026872	5362.37	5181.73	5370.71	5904.93	2830.11	2721.24	3094.3	2802.72	5454.94	2862.09	0.93044	9.88e-33	3.25e-31	Zeb2	2	44983632	45117395	-	19942	protein_coding	zinc finger E-box binding homeobox 2 [Source:MGI Symbol;Acc:MGI:1344407]	zf-C2H2
ENSMUSG00000047721	2200.66	1714.64	1782.51	1923.93	851.722	741.529	760.614	827.386	1905.43	795.313	1.2603	9.89e-33	3.25e-31	Bola2	7	126695401	126699798	+	4398	protein_coding	bolA-like 2 (E. coli) [Source:MGI Symbol;Acc:MGI:1913412]	-
ENSMUSG00000039911	1186.44	1112.93	1284.21	1281.22	346.666	441.363	460.893	501.63	1216.2	437.638	1.4733	9.99e-33	3.28e-31	Spsb1	4	149896283	149955043	-	4396	protein_coding	splA/ryanodine receptor domain and SOCS box containing 1 [Source:MGI Symbol;Acc:MGI:1921896]	-
ENSMUSG00000000134	2176.2	1943.4	1934.21	2209.11	1024.06	1016.02	1075.42	961.674	2065.73	1019.29	1.01921	1.14e-32	3.73e-31	Tfe3	X	7762560	7775202	+	9261	protein_coding	transcription factor E3 [Source:MGI Symbol;Acc:MGI:98511]	bHLH
ENSMUSG00000014030	164.783	108.408	195.95	206.547	994.174	765.227	779.465	697.43	168.922	809.074	-2.26077	1.19e-32	3.9e-31	Pax5	4	44524757	44710487	-	8853	protein_coding	paired box 5 [Source:MGI Symbol;Acc:MGI:97489]	PAX
ENSMUSG00000007050	500.729	518.173	546.763	451.887	204.214	156.995	163.999	180.206	504.388	176.353	1.51634	1.25e-32	4.1e-31	Lsm2	17	34981862	34985891	+	3152	protein_coding	LSM2 homolog, U6 small nuclear RNA and mRNA degradation associated [Source:MGI Symbol;Acc:MGI:90676]	-
ENSMUSG00000097804	144.584	132.278	127.473	214.935	11.954	8.8865	8.48269	17.3275	154.817	11.6627	3.71909	1.32e-32	4.31e-31	Gm16685	3	7612705	7690001	+	1592	antisense	predicted gene, 16685 [Source:MGI Symbol;Acc:MGI:4439609]	-
ENSMUSG00000025059	1819	1472.96	1526.51	2375.81	343.677	382.12	479.743	500.763	1798.57	426.576	2.07512	1.32e-32	4.31e-31	Gk	X	85701937	85776819	-	7743	protein_coding	glycerol kinase [Source:MGI Symbol;Acc:MGI:106594]	-
ENSMUSG00000000732	1522.39	1454.07	1556.01	1426.96	720.228	677.349	600.386	745.08	1489.85	685.761	1.11907	1.33e-32	4.33e-31	Icosl	10	78069302	78083913	+	4620	protein_coding	icos ligand [Source:MGI Symbol;Acc:MGI:1354701]	-
ENSMUSG00000018567	12499.1	10295.8	10287.4	11143	4301.45	4858.94	4842.67	5380.17	11056.3	4845.81	1.18994	1.53e-32	4.98e-31	Gabarap	11	69991143	69994951	+	1844	protein_coding	gamma-aminobutyric acid receptor associated protein [Source:MGI Symbol;Acc:MGI:1861742]	-
ENSMUSG00000057346	292.358	127.305	149.596	238.001	9.96166	6.91172	12.2528	15.5947	201.815	11.1802	4.16249	1.56e-32	5.08e-31	Apol9a	15	77403789	77411135	-	5953	protein_coding	apolipoprotein L 9a [Source:MGI Symbol;Acc:MGI:3606001]	-
ENSMUSG00000020684	746.31	451.536	380.311	508.504	75.7086	88.865	105.562	69.3098	521.665	84.8615	2.62062	1.61e-32	5.23e-31	Rasl10b	11	83409137	83421039	+	4010	protein_coding	RAS-like, family 10, member B [Source:MGI Symbol;Acc:MGI:2685575]	-
ENSMUSG00000061740	431.626	478.39	434.04	326.071	2003.29	1855.3	1548.56	1229.38	417.532	1659.13	-1.98995	1.81e-32	5.88e-31	Cyp2d22	15	82370527	82380260	-	3909	protein_coding	cytochrome P450, family 2, subfamily d, polypeptide 22 [Source:MGI Symbol;Acc:MGI:1929474]	-
ENSMUSG00000074625	18.073	26.8535	24.2304	14.6785	169.348	270.545	204.527	153.348	20.9588	199.442	-3.24638	1.9e-32	6.15e-31	Arhgap40	2	158512796	158550762	+	2206	protein_coding	Rho GTPase activating protein 40 [Source:MGI Symbol;Acc:MGI:3649852]	-
ENSMUSG00000018774	4142.98	3463.1	3891.61	3738.81	374.559	796.823	888.797	761.542	3809.12	705.43	2.43255	2.78e-32	8.99e-31	Cd68	11	69664213	69666153	-	1257	protein_coding	CD68 antigen [Source:MGI Symbol;Acc:MGI:88342]	-
ENSMUSG00000034160	4784.04	4712.29	5138.94	5239.16	12447.1	10247.1	9876.68	10452.8	4968.61	10755.9	-1.1142	2.8e-32	9.04e-31	Ogt	X	101640060	101684351	+	8045	protein_coding	O-linked N-acetylglucosamine (GlcNAc) transferase (UDP-N-acetylglucosamine:polypeptide-N-acetylglucosaminyl transferase) [Source:MGI Symbol;Acc:MGI:1339639]	-
ENSMUSG00000024732	759.067	626.581	614.187	842.963	230.114	247.835	245.998	237.386	710.699	240.333	1.56399	2.96e-32	9.54e-31	Ccdc86	19	10941481	10949266	-	5774	protein_coding	coiled-coil domain containing 86 [Source:MGI Symbol;Acc:MGI:1277220]	-
ENSMUSG00000037624	138.205	242.676	178.04	174.045	779.002	726.718	614.524	835.183	183.242	738.857	-2.0103	3.01e-32	9.7e-31	Kcnk2	1	189207930	189402273	-	4943	protein_coding	potassium channel, subfamily K, member 2 [Source:MGI Symbol;Acc:MGI:109366]	-
ENSMUSG00000007041	10647.1	8463.82	8518.55	9967.72	3965.74	4223.06	4281.87	4421.97	9399.31	4223.16	1.15414	3.29e-32	1.06e-30	Clic1	17	35049966	35058749	+	1799	protein_coding	chloride intracellular channel 1 [Source:MGI Symbol;Acc:MGI:2148924]	-
ENSMUSG00000028583	12495.9	9781.63	9514.1	9478.09	4185.89	4094.7	3452.45	4214.9	10317.4	3986.99	1.37169	3.68e-32	1.18e-30	Pdpn	4	143267431	143299564	-	1817	protein_coding	podoplanin [Source:MGI Symbol;Acc:MGI:103098]	-
ENSMUSG00000052593	4967.96	4262.74	4435.21	5797.99	1533.1	1609.44	1842.63	1982.26	4865.97	1741.86	1.48179	3.98e-32	1.28e-30	Adam17	12	21323509	21373632	-	7154	protein_coding	a disintegrin and metallopeptidase domain 17 [Source:MGI Symbol;Acc:MGI:1096335]	-
ENSMUSG00000021057	5971.54	6412.01	5790	5188.84	12339.5	12148.8	12985.1	11158	5840.6	12157.9	-1.05764	4.02e-32	1.29e-30	Akap5	12	76324891	76334153	+	6824	protein_coding	A kinase (PRKA) anchor protein 5 [Source:MGI Symbol;Acc:MGI:2685104]	-
ENSMUSG00000033088	3106.43	2710.21	2809.67	2978.68	1604.82	1550.2	1524.06	1595.86	2901.25	1568.74	0.886942	4.05e-32	1.3e-30	Triobp	15	78947724	79005869	+	12302	protein_coding	TRIO and F-actin binding protein [Source:MGI Symbol;Acc:MGI:1349410]	-
ENSMUSG00000004040	10067.7	10385.3	10644.5	11973.4	4829.41	5312.15	5647.59	5417.43	10767.8	5301.65	1.02214	4.26e-32	1.36e-30	Stat3	11	100885098	100939540	-	9527	protein_coding	signal transducer and activator of transcription 3 [Source:MGI Symbol;Acc:MGI:103038]	STAT
ENSMUSG00000023992	740.994	567.901	711.108	638.513	135.479	222.163	193.217	162.012	664.629	178.217	1.89908	4.31e-32	1.38e-30	Trem2	17	48346401	48354147	+	4946	protein_coding	triggering receptor expressed on myeloid cells 2 [Source:MGI Symbol;Acc:MGI:1913150]	-
ENSMUSG00000024354	95.6807	128.3	112.724	79.6831	396.474	378.17	345.905	419.324	104.097	384.968	-1.88545	5.11e-32	1.63e-30	Slc23a1	18	35614604	35627244	-	3238	protein_coding	solute carrier family 23 (nucleobase transporters), member 1 [Source:MGI Symbol;Acc:MGI:1341903]	-
ENSMUSG00000058135	2247.43	3117.99	2670.61	1740.45	7955.38	8818.37	9289.49	8673.26	2444.12	8684.13	-1.82897	5.39e-32	1.72e-30	Gstm1	3	108012255	108017973	-	1473	protein_coding	glutathione S-transferase, mu 1 [Source:MGI Symbol;Acc:MGI:95860]	-
ENSMUSG00000031443	1854.08	1576.4	1737.21	1497.2	377.547	626.005	520.272	483.436	1666.22	501.815	1.73132	5.76e-32	1.83e-30	F7	8	13026034	13035809	+	1859	protein_coding	coagulation factor VII [Source:MGI Symbol;Acc:MGI:109325]	-
ENSMUSG00000039899	3779.39	4165.27	3947.44	5969.94	922.45	1026.88	1336.49	1281.37	4465.51	1141.8	1.96723	6.76e-32	2.15e-30	Fgl2	5	21372642	21378374	+	3788	protein_coding	fibrinogen-like protein 2 [Source:MGI Symbol;Acc:MGI:103266]	-
ENSMUSG00000002103	3537	2950.9	2827.58	3898.18	1095.78	1333.96	1067.88	1208.59	3303.41	1176.55	1.48935	7.21e-32	2.29e-30	Acp2	2	91202885	91214098	+	5186	protein_coding	acid phosphatase 2, lysosomal [Source:MGI Symbol;Acc:MGI:87882]	-
ENSMUSG00000074217	125.448	181.012	170.666	94.3615	1085.82	995.288	721.029	643.715	142.872	861.463	-2.59091	7.32e-32	2.32e-30	2210011C24Rik	8	84010222	84012171	-	1413	protein_coding	RIKEN cDNA 2210011C24 gene [Source:MGI Symbol;Acc:MGI:1917384]	-
ENSMUSG00000073529	147.774	113.381	101.135	199.208	3.98467	7.89911	5.65513	3.46549	140.374	5.2511	4.75073	7.56e-32	2.39e-30	F830208F22Rik	18	77793259	77796743	-	2934	processed_transcript	RIKEN cDNA F830208F22 gene [Source:MGI Symbol;Acc:MGI:3588261]	-
ENSMUSG00000050335	10566.3	8374.3	9124.31	9089.11	2524.29	3900.19	3081.1	2977.72	9288.52	3120.82	1.57353	7.63e-32	2.41e-30	Lgals3	14	47367751	47386160	+	1858	protein_coding	lectin, galactose binding, soluble 3 [Source:MGI Symbol;Acc:MGI:96778]	-
ENSMUSG00000006273	7703.36	6577.11	6378.91	7159.94	2889.88	3309.73	3336.52	3437.77	6954.83	3243.47	1.10033	7.95e-32	2.51e-30	Atp6v1b2	8	69088646	69113711	+	5305	protein_coding	ATPase, H+ transporting, lysosomal V1 subunit B2 [Source:MGI Symbol;Acc:MGI:109618]	-
ENSMUSG00000037966	4907.36	3069.25	2969.8	4850.18	889.577	1028.86	1035.83	953.01	3949.15	976.819	2.01532	8.36e-32	2.63e-30	Ninj1	13	49187485	49196244	+	1570	protein_coding	ninjurin 1 [Source:MGI Symbol;Acc:MGI:1196617]	-
ENSMUSG00000079575	857.937	792.675	805.923	968.778	274.942	325.838	306.319	366.476	856.328	318.394	1.42589	8.53e-32	2.68e-30	Rbpj-ps3	6	46529354	46530794	-	1441	processed_pseudogene	recombination signal binding protein for immunoglobulin kappa J region, pseudogene 3 [Source:MGI Symbol;Acc:MGI:96525]	-
ENSMUSG00000040747	5466.56	3811.2	4057.01	5792.75	854.711	1085.14	1174.38	1443.38	4781.88	1139.4	2.06889	8.82e-32	2.77e-30	Cd53	3	106759921	106790149	-	1742	protein_coding	CD53 antigen [Source:MGI Symbol;Acc:MGI:88341]	-
ENSMUSG00000031377	143.521	105.425	110.617	135.252	370.574	399.893	374.181	366.476	123.704	377.781	-1.61178	9.85e-32	3.09e-30	Bmx	X	164192842	164258193	-	3092	protein_coding	BMX non-receptor tyrosine kinase [Source:MGI Symbol;Acc:MGI:1101778]	-
ENSMUSG00000036768	317.873	286.437	327.637	376.398	79.6933	83.9281	83.8844	109.163	327.086	89.1672	1.87105	1.01e-31	3.17e-30	Kif15	9	122951046	123018733	+	11020	protein_coding	kinesin family member 15 [Source:MGI Symbol;Acc:MGI:1098258]	-
ENSMUSG00000005732	1152.42	1032.37	1062.98	1261.3	474.175	502.581	508.961	529.354	1127.27	503.768	1.16132	1.18e-31	3.7e-30	Ranbp1	16	18239784	18248732	-	1666	protein_coding	RAN binding protein 1 [Source:MGI Symbol;Acc:MGI:96269]	-
ENSMUSG00000042359	666.576	869.257	862.812	647.949	2164.67	2104.13	2012.28	1873.96	761.648	2038.76	-1.42007	1.4e-31	4.38e-30	Osbpl6	2	76406508	76600647	+	10063	protein_coding	oxysterol binding protein-like 6 [Source:MGI Symbol;Acc:MGI:2139014]	-
ENSMUSG00000056413	973.817	725.044	775.372	964.584	304.827	310.04	314.802	311.028	859.704	310.174	1.47039	1.48e-31	4.62e-30	Adap1	5	139271876	139325622	-	3292	protein_coding	ArfGAP with dual PH domains 1 [Source:MGI Symbol;Acc:MGI:2442201]	-
ENSMUSG00000094626	18.073	37.7938	22.1234	20.9692	294.865	232.036	232.803	156.813	24.7398	229.129	-3.20477	1.55e-31	4.84e-30	Tmem121b	6	120488939	120493807	-	4869	protein_coding	transmembrane protein 121B [Source:MGI Symbol;Acc:MGI:2136977]	-
ENSMUSG00000036777	747.373	689.239	684.771	856.593	149.425	145.146	198.872	246.05	744.494	184.873	2.00674	1.78e-31	5.55e-30	Anln	9	22332012	22389188	-	9063	protein_coding	anillin, actin binding protein [Source:MGI Symbol;Acc:MGI:1920174]	-
ENSMUSG00000031447	21688.7	20786.6	19687.7	19156.4	11135.1	11960.2	11811.7	11734.2	20329.9	11660.3	0.801984	1.96e-31	6.11e-30	Lamp1	8	13159161	13175338	+	2675	protein_coding	lysosomal-associated membrane protein 1 [Source:MGI Symbol;Acc:MGI:96745]	-
ENSMUSG00000078945	1436.27	1021.43	1042.96	1601	95.632	186.617	245.998	207.929	1275.41	184.044	2.79158	2.02e-31	6.28e-30	Naip2	13	100144063	100202092	-	4846	protein_coding	NLR family, apoptosis inhibitory protein 2 [Source:MGI Symbol;Acc:MGI:1298226]	-
ENSMUSG00000020788	3415.8	4343.3	4029.61	3209.34	10362.1	10583.8	10270.7	8448	3749.51	9916.15	-1.40297	2.18e-31	6.75e-30	Atp2a3	11	72961169	72993044	+	5281	protein_coding	ATPase, Ca++ transporting, ubiquitous [Source:MGI Symbol;Acc:MGI:1194503]	-
ENSMUSG00000020077	9751.99	7205.68	7725.27	11541.5	2332.03	1899.74	2455.27	2871.16	9056.1	2389.55	1.92199	2.49e-31	7.72e-30	Srgn	10	62493833	62527451	-	2196	protein_coding	serglycin [Source:MGI Symbol;Acc:MGI:97756]	-
ENSMUSG00000024791	223.255	185.985	212.806	249.534	17.931	15.7982	18.8504	42.4523	217.895	23.758	3.1818	2.54e-31	7.86e-30	Cdca5	19	6084983	6091777	+	2129	protein_coding	cell division cycle associated 5 [Source:MGI Symbol;Acc:MGI:1915099]	-
ENSMUSG00000032562	24790.9	23870.7	24330.4	25419.9	15590	15002.4	15442.3	14330.7	24603	15091.3	0.705143	2.66e-31	8.22e-30	Gnai2	9	107614125	107635367	-	3779	protein_coding	guanine nucleotide binding protein (G protein), alpha inhibiting 2 [Source:MGI Symbol;Acc:MGI:95772]	-
ENSMUSG00000067212	19690	17094.7	12374.3	15330.6	5691.1	4058.17	4981.22	4509.47	16122.4	4809.99	1.74499	2.68e-31	8.28e-30	H2-T23	17	36029773	36032855	-	2889	protein_coding	histocompatibility 2, T region locus 23 [Source:MGI Symbol;Acc:MGI:95957]	-
ENSMUSG00000021662	697.406	874.23	696.36	655.288	1624.75	1764.46	1766.28	1785.59	730.821	1735.27	-1.24717	2.73e-31	8.42e-30	Arhgef28	13	97899469	98206439	-	7328	protein_coding	Rho guanine nucleotide exchange factor (GEF) 28 [Source:MGI Symbol;Acc:MGI:1346016]	-
ENSMUSG00000011752	5754.66	4526.3	4353.04	5915.42	1649.65	1854.32	2036.79	1938.94	5137.36	1869.92	1.45789	2.77e-31	8.54e-30	Pgam1	19	41911871	41918664	+	1831	protein_coding	phosphoglycerate mutase 1 [Source:MGI Symbol;Acc:MGI:97552]	-
ENSMUSG00000025823	5564.37	5895.83	6434.74	6535.06	2298.16	2170.28	2615.5	2913.61	6107.5	2499.39	1.28873	3.61e-31	1.11e-29	Pdia4	6	47796141	47813430	-	2399	protein_coding	protein disulfide isomerase associated 4 [Source:MGI Symbol;Acc:MGI:104864]	-
ENSMUSG00000062210	2109.23	1452.08	1471.73	1825.37	398.467	390.019	437.33	588.267	1714.6	453.521	1.9175	4.78e-31	1.47e-29	Tnfaip8	18	49979427	50107173	+	10328	protein_coding	tumor necrosis factor, alpha-induced protein 8 [Source:MGI Symbol;Acc:MGI:2147191]	-
ENSMUSG00000057133	1404.38	1682.82	1542.32	1458.41	2936.7	3080.65	2836.05	3053.96	1521.98	2976.84	-0.96762	5.2e-31	1.6e-29	Chd6	2	160946978	161109075	-	19093	protein_coding	chromodomain helicase DNA binding protein 6 [Source:MGI Symbol;Acc:MGI:1918639]	-
ENSMUSG00000021109	5555.86	4481.55	4919.82	8795.54	1343.83	1440.6	1401.53	1347.21	5938.19	1383.29	2.10191	5.23e-31	1.6e-29	Hif1a	12	73901375	73947530	+	5896	protein_coding	hypoxia inducible factor 1, alpha subunit [Source:MGI Symbol;Acc:MGI:106918]	-
ENSMUSG00000087370	1540.46	1404.34	1422.22	1610.44	723.217	740.542	770.982	785.8	1494.36	755.135	0.984185	5.56e-31	1.7e-29	Tmem170b	13	41605907	41641355	+	7477	protein_coding	transmembrane protein 170B [Source:MGI Symbol;Acc:MGI:3647046]	-
ENSMUSG00000030966	1660.59	1497.83	1520.19	1884.09	759.079	680.311	735.166	736.417	1640.67	727.743	1.17261	5.79e-31	1.77e-29	Trim21	7	102557921	102565486	-	3714	protein_coding	tripartite motif-containing 21 [Source:MGI Symbol;Acc:MGI:106657]	-
ENSMUSG00000032076	3177.66	3539.69	3639.82	3140.14	6555.77	6304.48	6091.51	6655.47	3374.33	6401.81	-0.923849	5.79e-31	1.77e-29	Cadm1	9	47530173	47857637	+	10440	protein_coding	cell adhesion molecule 1 [Source:MGI Symbol;Acc:MGI:1889272]	-
ENSMUSG00000049676	47.8404	61.6635	64.2631	60.8108	297.854	240.923	239.4	215.727	58.6444	248.476	-2.08106	6.19e-31	1.89e-29	Catsperg1	7	29181321	29214035	-	7044	protein_coding	cation channel sperm associated auxiliary subunit gamma 1 [Source:MGI Symbol;Acc:MGI:2443617]	-
ENSMUSG00000021996	5481.44	3942.49	4077.02	5380.7	1678.54	1620.31	1658.84	1858.37	4720.41	1704.01	1.46979	8.88e-31	2.71e-29	Esd	14	74732297	74750765	+	3366	protein_coding	esterase D/formylglutathione hydrolase [Source:MGI Symbol;Acc:MGI:95421]	-
ENSMUSG00000032860	1146.04	1007.5	1255.76	1267.59	377.547	492.707	435.445	359.545	1169.22	416.311	1.49038	9.15e-31	2.79e-29	P2ry2	7	100996568	101012866	-	3927	protein_coding	purinergic receptor P2Y, G-protein coupled 2 [Source:MGI Symbol;Acc:MGI:105107]	-
ENSMUSG00000096780	632.556	679.293	648.952	565.121	1346.82	1241.15	1333.67	1258.84	631.481	1295.12	-1.03591	9.69e-31	2.95e-29	Tmem181b-ps	17	6438524	6467022	-	4187	transcribed_unprocessed_pseudogene	transmembrane protein 181B, pseudogene [Source:MGI Symbol;Acc:MGI:3779544]	-
ENSMUSG00000017009	7299.38	6340.4	7276.48	9036.69	3176.77	3048.07	3096.18	3151	7488.24	3118.01	1.26396	9.87e-31	3e-29	Sdc4	2	164424247	164443887	-	2547	protein_coding	syndecan 4 [Source:MGI Symbol;Acc:MGI:1349164]	-
ENSMUSG00000049723	416.743	477.395	583.636	452.935	106.59	158.97	100.85	121.292	482.677	121.925	1.98575	1.01e-30	3.07e-29	Mmp12	9	7344381	7369499	+	7237	protein_coding	matrix metallopeptidase 12 [Source:MGI Symbol;Acc:MGI:97005]	-
ENSMUSG00000023092	5382.57	7815.35	7550.39	5418.45	19997	19151.4	18476.2	18688.5	6541.69	19078.3	-1.54415	1.03e-30	3.12e-29	Fhl1	X	56731787	56793346	+	3714	protein_coding	four and a half LIM domains 1 [Source:MGI Symbol;Acc:MGI:1298387]	-
ENSMUSG00000036894	504.982	495.297	462.484	556.733	182.298	195.503	210.182	211.395	504.874	199.845	1.33573	1.2e-30	3.64e-29	Rap2b	3	61361638	61368430	+	6793	protein_coding	RAP2B, member of RAS oncogene family [Source:MGI Symbol;Acc:MGI:1921262]	-
ENSMUSG00000071984	389.102	482.368	477.233	388.979	1046.97	1493.92	1524.06	1368.87	434.42	1358.45	-1.64464	1.22e-30	3.69e-29	Fndc1	17	7738569	7827302	-	9903	protein_coding	fibronectin type III domain containing 1 [Source:MGI Symbol;Acc:MGI:1915905]	-
ENSMUSG00000027797	453.952	516.183	560.459	687.791	134.482	157.982	156.458	179.339	554.596	157.066	1.81842	1.3e-30	3.91e-29	Dclk1	3	55242364	55539068	+	15296	protein_coding	doublecortin-like kinase 1 [Source:MGI Symbol;Acc:MGI:1330861]	-
ENSMUSG00000000275	5418.72	5384.62	5525.58	6438.6	3051.26	2802.21	2864.32	2774.13	5691.88	2872.98	0.986424	1.34e-30	4.03e-29	Trim25	11	88999376	89020293	+	5754	protein_coding	tripartite motif-containing 25 [Source:MGI Symbol;Acc:MGI:102749]	-
ENSMUSG00000021361	2680.12	2557.05	2377.74	2477.51	1186.43	1282.62	1224.33	1405.26	2523.11	1274.66	0.984646	1.34e-30	4.04e-29	Tmem14c	13	41016292	41022586	+	914	protein_coding	transmembrane protein 14C [Source:MGI Symbol;Acc:MGI:1913404]	-
ENSMUSG00000041135	1106.71	929.926	969.214	1245.57	413.409	366.321	405.284	433.186	1062.85	404.55	1.39287	1.34e-30	4.04e-29	Ripk2	4	16122733	16163647	-	2816	protein_coding	receptor (TNFRSF)-interacting serine-threonine kinase 2 [Source:MGI Symbol;Acc:MGI:1891456]	-
ENSMUSG00000027496	414.616	418.715	363.455	395.27	75.7086	63.1929	81.0568	125.624	398.014	86.3956	2.19817	1.38e-30	4.15e-29	Aurka	2	172356190	172370535	-	2531	protein_coding	aurora kinase A [Source:MGI Symbol;Acc:MGI:894678]	-
ENSMUSG00000017781	8372.06	7889.95	8127.71	9089.11	4836.39	4696.02	4867.18	4645.49	8369.71	4761.27	0.813837	1.45e-30	4.35e-29	Pitpna	11	75588097	75628804	+	4129	protein_coding	phosphatidylinositol transfer protein, alpha [Source:MGI Symbol;Acc:MGI:99887]	-
ENSMUSG00000007107	8.50495	20.886	15.8024	11.5331	170.344	248.822	140.436	140.352	14.1816	174.989	-3.61797	1.53e-30	4.58e-29	Atp1a4	1	172223513	172258414	-	3667	protein_coding	ATPase, Na+/K+ transporting, alpha 4 polypeptide [Source:MGI Symbol;Acc:MGI:1351335]	-
ENSMUSG00000022346	481.593	554.972	637.364	691.985	169.348	202.415	196.987	192.335	591.478	190.271	1.63589	1.59e-30	4.77e-29	Myc	15	61985391	61990374	+	2717	protein_coding	myelocytomatosis oncogene [Source:MGI Symbol;Acc:MGI:97250]	bHLH
ENSMUSG00000003526	344.451	386.889	365.562	291.472	1040	1039.72	905.763	823.92	347.094	952.35	-1.45528	1.72e-30	5.13e-29	Prodh	16	18060357	18090203	-	7797	protein_coding	proline dehydrogenase [Source:MGI Symbol;Acc:MGI:97770]	-
ENSMUSG00000020431	25.5149	44.7558	34.7653	26.2115	168.352	171.806	180.964	174.141	32.8119	173.816	-2.40089	1.74e-30	5.2e-29	Adcy1	11	7063489	7178506	+	12522	protein_coding	adenylate cyclase 1 [Source:MGI Symbol;Acc:MGI:99677]	-
ENSMUSG00000026170	302.989	309.312	308.674	224.371	1070.88	881.739	840.729	785.8	286.336	894.787	-1.64323	1.93e-30	5.76e-29	Cyp27a1	1	74713574	74737892	+	2173	protein_coding	cytochrome P450, family 27, subfamily a, polypeptide 1 [Source:MGI Symbol;Acc:MGI:88594]	-
ENSMUSG00000037544	276.411	261.573	263.373	305.102	31.8773	20.7352	35.8158	62.3788	276.615	37.7018	2.86444	2.01e-30	6e-29	Dlgap5	14	47387779	47418407	-	6805	protein_coding	DLG associated protein 5 [Source:MGI Symbol;Acc:MGI:2183453]	-
ENSMUSG00000022322	276.411	182.007	218.073	282.036	18.9272	13.8234	16.0229	40.7195	239.632	22.3732	3.40688	2.06e-30	6.14e-29	Shcbp1	8	4735976	4779567	-	6295	protein_coding	Shc SH2-domain binding protein 1 [Source:MGI Symbol;Acc:MGI:1338802]	-
ENSMUSG00000022125	2917.2	2595.84	2546.29	2696.64	996.166	1212.51	1217.74	1314.29	2688.99	1185.18	1.18146	2.29e-30	6.8e-29	Cln5	14	103070216	103077628	+	2563	protein_coding	ceroid-lipofuscinosis, neuronal 5 [Source:MGI Symbol;Acc:MGI:2442253]	-
ENSMUSG00000029591	270.032	256.6	319.209	364.865	89.655	64.1803	67.8615	71.0426	302.676	73.1848	2.04905	2.34e-30	6.96e-29	Ung	5	114130386	114139323	+	5468	protein_coding	uracil DNA glycosylase [Source:MGI Symbol;Acc:MGI:109352]	-
ENSMUSG00000034161	132.89	118.354	142.222	77.5861	512.03	495.669	444.87	421.923	117.763	468.623	-1.99234	2.45e-30	7.28e-29	Scx	15	76457452	76459458	+	2007	protein_coding	scleraxis [Source:MGI Symbol;Acc:MGI:102934]	bHLH
ENSMUSG00000053411	526.244	573.869	461.43	386.882	2234.4	2069.57	1671.09	1398.33	487.106	1843.35	-1.91952	2.51e-30	7.43e-29	Cbx7	15	79915807	79971119	-	6487	protein_coding	chromobox 7 [Source:MGI Symbol;Acc:MGI:1196439]	-
ENSMUSG00000005824	345.514	268.535	319.209	340.75	51.8007	59.2434	71.6316	94.4346	318.502	69.2776	2.19432	2.64e-30	7.79e-29	Tnfsf14	17	57189492	57194177	-	1847	protein_coding	tumor necrosis factor (ligand) superfamily, member 14 [Source:MGI Symbol;Acc:MGI:1355317]	-
ENSMUSG00000050410	684.649	644.483	677.397	720.293	193.256	233.024	164.941	265.11	681.705	214.083	1.66938	2.9e-30	8.56e-29	Tcf19	17	35512734	35516824	-	1782	protein_coding	transcription factor 19 [Source:MGI Symbol;Acc:MGI:103180]	-
ENSMUSG00000041481	9560.63	6900.35	5583.52	12200.9	544.903	335.712	400.571	744.214	8561.36	506.35	4.07936	2.93e-30	8.64e-29	Serpina3g	12	104236245	104241939	+	2105	protein_coding	serine (or cysteine) peptidase inhibitor, clade A, member 3G [Source:MGI Symbol;Acc:MGI:105046]	-
ENSMUSG00000036381	644.25	621.608	573.101	656.337	262.988	262.646	286.526	229.589	623.824	260.437	1.2613	3.22e-30	9.48e-29	P2ry14	3	59113855	59153618	-	11059	protein_coding	purinergic receptor P2Y, G-protein coupled, 14 [Source:MGI Symbol;Acc:MGI:2155705]	-
ENSMUSG00000033581	806.907	705.152	691.092	794.734	353.639	294.242	310.089	298.899	749.471	314.217	1.25464	3.83e-30	1.13e-28	Igf2bp2	16	22059009	22163299	-	7402	protein_coding	insulin-like growth factor 2 mRNA binding protein 2 [Source:MGI Symbol;Acc:MGI:1890358]	-
ENSMUSG00000029623	3192.55	2923.05	2987.71	3094.01	1771.18	1739.78	1704.08	1571.6	3049.33	1696.66	0.846089	4.27e-30	1.26e-28	Pdap1	5	145128769	145140238	-	5245	protein_coding	PDGFA associated protein 1 [Source:MGI Symbol;Acc:MGI:2448536]	-
ENSMUSG00000020573	1305.51	1102.98	1132.51	1637.7	206.206	288.318	370.411	338.752	1294.67	300.922	2.10406	4.69e-30	1.38e-28	Pik3cg	12	32173473	32208659	-	8426	protein_coding	phosphatidylinositol-4,5-bisphosphate 3-kinase catalytic subunit gamma [Source:MGI Symbol;Acc:MGI:1353576]	-
ENSMUSG00000026039	138.205	126.311	117.991	161.463	21.9157	14.8108	19.7929	22.5257	135.993	19.7613	2.77864	4.72e-30	1.38e-28	Sgo2a	1	57995971	58025899	+	7007	protein_coding	shugoshin 2A [Source:MGI Symbol;Acc:MGI:1098767]	-
ENSMUSG00000025213	103.123	103.436	97.9749	77.5861	281.915	337.687	361.928	311.028	95.5298	323.14	-1.75779	5.46e-30	1.6e-28	Kazald1	19	45075241	45079289	+	1681	protein_coding	Kazal-type serine peptidase inhibitor domain 1 [Source:MGI Symbol;Acc:MGI:2147606]	-
ENSMUSG00000033768	97.807	107.414	110.617	75.4892	705.286	654.639	482.571	361.277	97.8317	550.943	-2.49241	5.74e-30	1.68e-28	Nrxn2	19	6418731	6544169	+	13812	protein_coding	neurexin II [Source:MGI Symbol;Acc:MGI:1096362]	-
ENSMUSG00000052336	1181.13	1266.09	1504.39	1153.31	377.547	376.195	269.561	210.529	1276.23	308.458	2.05041	6.04e-30	1.77e-28	Cx3cr1	9	119901616	120069879	-	4505	protein_coding	chemokine (C-X3-C motif) receptor 1 [Source:MGI Symbol;Acc:MGI:1333815]	-
ENSMUSG00000014543	225.381	158.137	144.329	226.468	3.98467	9.87389	20.7355	19.0602	188.579	13.4136	3.79759	6.42e-30	1.88e-28	Klra17	6	129831154	129876672	-	1192	protein_coding	killer cell lectin-like receptor, subfamily A, member 17 [Source:MGI Symbol;Acc:MGI:2180674]	-
ENSMUSG00000038880	1272.55	1259.13	1143.04	1183.71	622.604	571.698	525.927	497.298	1214.61	554.382	1.13263	6.51e-30	1.9e-28	Mrps34	17	24895116	24897502	+	2064	protein_coding	mitochondrial ribosomal protein S34 [Source:MGI Symbol;Acc:MGI:1930188]	-
ENSMUSG00000029390	6314.93	5749.63	5812.13	6332.71	3114.02	3192.23	3491.1	3452.5	6052.35	3312.46	0.869404	7.45e-30	2.17e-28	Tmed2	5	124540695	124550506	+	2527	protein_coding	transmembrane p24 trafficking protein 2 [Source:MGI Symbol;Acc:MGI:1929269]	-
ENSMUSG00000045328	461.394	412.748	427.719	528.425	74.7125	40.483	60.3213	110.896	457.571	71.6031	2.67072	7.85e-30	2.28e-28	Cenpe	3	135212537	135273611	+	8620	protein_coding	centromere protein E [Source:MGI Symbol;Acc:MGI:1098230]	-
ENSMUSG00000020154	10908.7	14735.6	12948.5	11309.8	30151	32545.3	31676.2	27071.5	12475.6	30361	-1.28307	8.22e-30	2.39e-28	Ptprb	10	116275523	116389535	+	13333	protein_coding	protein tyrosine phosphatase, receptor type, B [Source:MGI Symbol;Acc:MGI:97809]	-
ENSMUSG00000005410	1879.59	1738.51	2167.04	2339.12	380.536	364.347	380.778	672.305	2031.07	449.491	2.17463	9.21e-30	2.67e-28	Mcm5	8	75109569	75128439	+	3993	protein_coding	minichromosome maintenance complex component 5 [Source:MGI Symbol;Acc:MGI:103197]	-
ENSMUSG00000027490	600.662	567.901	693.199	608.108	237.088	216.238	255.423	268.576	617.468	244.331	1.33584	9.71e-30	2.82e-28	E2f1	2	154559407	154569892	-	3154	protein_coding	E2F transcription factor 1 [Source:MGI Symbol;Acc:MGI:101941]	E2F
ENSMUSG00000021215	1536.21	1651.99	1652.93	1460.51	2870.95	3054.98	2798.34	2826.11	1575.41	2887.6	-0.873949	1.02e-29	2.94e-28	Net1	13	3882018	3918220	-	5217	protein_coding	neuroepithelial cell transforming gene 1 [Source:MGI Symbol;Acc:MGI:1927138]	-
ENSMUSG00000015880	311.494	287.432	249.678	361.719	21.9157	16.7856	40.5284	53.7151	302.581	33.2362	3.17569	1.02e-29	2.94e-28	Ncapg	5	45669919	45700546	+	7066	protein_coding	non-SMC condensin I complex, subunit G [Source:MGI Symbol;Acc:MGI:1930197]	-
ENSMUSG00000020178	1508.57	985.622	960.786	1403.89	370.574	319.914	309.147	350.881	1214.72	337.629	1.84695	1.24e-29	3.59e-28	Adora2a	10	75316877	75334784	+	3062	protein_coding	adenosine A2a receptor [Source:MGI Symbol;Acc:MGI:99402]	-
ENSMUSG00000074805	116.943	82.5496	113.777	153.075	3.98467	3.94956	8.48269	5.19824	116.586	5.40379	4.42413	1.27e-29	3.68e-28	Il1bos	2	129369897	129375748	+	2980	antisense	interleukin 1 beta, opposite strand [Source:MGI Symbol;Acc:MGI:3650458]	-
ENSMUSG00000063458	278.537	209.855	260.213	247.437	73.7163	71.092	69.7466	71.0426	249.011	71.3994	1.80179	1.28e-29	3.7e-28	Lrmda	14	22019712	23056085	+	2714	protein_coding	leucine rich melanocyte differentiation associated [Source:MGI Symbol;Acc:MGI:1923883]	-
ENSMUSG00000021485	191.361	150.181	151.703	212.838	25.9003	29.6217	26.3906	38.1204	176.521	30.0082	2.55025	1.35e-29	3.9e-28	Mxd3	13	55325168	55329823	-	2369	protein_coding	Max dimerization protein 3 [Source:MGI Symbol;Acc:MGI:104987]	bHLH
ENSMUSG00000033220	5933.27	4662.56	5449.72	6035.99	1298	1694.36	1882.21	2104.42	5520.39	1744.75	1.66142	1.42e-29	4.08e-28	Rac2	15	78559167	78572783	-	3103	protein_coding	Rac family small GTPase 2 [Source:MGI Symbol;Acc:MGI:97846]	-
ENSMUSG00000028789	504.982	451.536	476.179	384.785	1262.14	1276.69	1029.23	1095.96	454.371	1166.01	-1.35944	1.46e-29	4.19e-28	Azin2	4	128930233	128962442	-	4024	protein_coding	antizyme inhibitor 2 [Source:MGI Symbol;Acc:MGI:2442093]	-
ENSMUSG00000017146	344.451	396.835	406.649	522.134	45.8237	51.3442	56.5513	103.098	417.517	64.2044	2.69456	1.56e-29	4.47e-28	Brca1	11	101488764	101551955	-	8533	protein_coding	breast cancer 1, early onset [Source:MGI Symbol;Acc:MGI:104537]	-
ENSMUSG00000024222	2183.65	1963.29	1679.27	2281.45	210.191	541.089	361.928	362.144	2026.91	368.838	2.4582	2.05e-29	5.87e-28	Fkbp5	17	28399094	28517527	-	9468	protein_coding	FK506 binding protein 5 [Source:MGI Symbol;Acc:MGI:104670]	-
ENSMUSG00000026594	231.76	274.502	269.694	222.274	701.301	637.853	624.891	575.271	249.558	634.829	-1.34582	2.25e-29	6.45e-28	Ralgps2	1	156804166	156939626	-	12085	protein_coding	Ral GEF with PH domain and SH3 binding motif 2 [Source:MGI Symbol;Acc:MGI:1925505]	-
ENSMUSG00000075569	71.229	111.392	68.4771	69.1985	290.881	324.851	316.687	336.153	80.0742	317.143	-1.98304	2.32e-29	6.64e-28	Rsph10b	5	143933035	143985719	+	3101	protein_coding	radial spoke head 10 homolog B (Chlamydomonas) [Source:MGI Symbol;Acc:MGI:1922386]	-
ENSMUSG00000025171	1312.95	965.73	1087.21	1091.45	384.52	413.716	477.858	438.385	1114.33	428.62	1.37769	2.41e-29	6.88e-28	Ubtd1	19	41981763	42034641	+	1527	protein_coding	ubiquitin domain containing 1 [Source:MGI Symbol;Acc:MGI:2385092]	-
ENSMUSG00000022698	3708.16	3854.96	3916.89	4230.54	1686.51	1672.64	1884.1	2098.35	3927.64	1835.4	1.09716	2.55e-29	7.28e-28	Naa50	16	44139830	44163366	+	4648	protein_coding	N(alpha)-acetyltransferase 50, NatE catalytic subunit [Source:MGI Symbol;Acc:MGI:1919367]	-
ENSMUSG00000029771	1934.88	1468.98	1738.27	2224.84	709.27	666.488	593.788	597.797	1841.74	641.836	1.52106	2.72e-29	7.74e-28	Irf5	6	29526625	29541871	+	2905	protein_coding	interferon regulatory factor 5 [Source:MGI Symbol;Acc:MGI:1350924]	IRF
ENSMUSG00000051391	7210.07	7438.41	8282.57	8002.91	3439.76	3410.44	3638.13	4225.3	7733.49	3678.41	1.07183	2.81e-29	8.01e-28	Ywhag	5	135908409	135934616	-	5500	protein_coding	tyrosine 3-monooxygenase/tryptophan 5-monooxygenase activation protein, gamma polypeptide [Source:MGI Symbol;Acc:MGI:108109]	-
ENSMUSG00000061535	323.188	423.688	313.941	271.551	951.339	929.133	923.671	938.282	333.092	935.606	-1.48904	2.93e-29	8.34e-28	C1qtnf7	5	43515538	43618803	+	4162	protein_coding	C1q and tumor necrosis factor related protein 7 [Source:MGI Symbol;Acc:MGI:1925911]	-
ENSMUSG00000070730	1638.27	1548.55	1490.69	1902.96	708.274	708.945	791.718	740.749	1645.12	737.422	1.15738	3.02e-29	8.58e-28	Rmdn3	2	119137001	119157034	-	3537	protein_coding	regulator of microtubule dynamics 3 [Source:MGI Symbol;Acc:MGI:1915059]	-
ENSMUSG00000060131	1208.77	813.561	843.849	1413.33	175.325	235.986	278.986	197.533	1069.88	221.958	2.26897	3.08e-29	8.73e-28	Atp8b4	2	126320973	126500674	-	6660	protein_coding	ATPase, class I, type 8B, member 4 [Source:MGI Symbol;Acc:MGI:1859664]	-
ENSMUSG00000087516	59.5347	54.7015	107.456	49.2777	502.068	537.14	366.641	357.812	67.7426	440.915	-2.70283	3.17e-29	8.99e-28	Tbx3os1	5	119570130	119671365	-	3167	antisense	T-box 3, opposite strand 1 [Source:MGI Symbol;Acc:MGI:3780472]	-
ENSMUSG00000097194	398.67	303.345	396.114	525.279	75.7086	51.3442	73.5166	98.7665	405.852	74.834	2.43524	3.23e-29	9.13e-28	9330175E14Rik	8	94422898	94435103	-	5938	lincRNA	RIKEN cDNA 9330175E14 gene [Source:MGI Symbol;Acc:MGI:2443913]	-
ENSMUSG00000028245	1188.57	1243.22	1103.01	1147.02	2206.51	2101.16	2050.93	2053.3	1170.45	2102.98	-0.845036	3.59e-29	1.02e-27	Nsmaf	4	6396207	6454271	-	8368	protein_coding	neutral sphingomyelinase (N-SMase) activation associated factor [Source:MGI Symbol;Acc:MGI:1341864]	-
ENSMUSG00000066842	1692.49	2571.97	2312.42	1893.52	6154.32	5335.85	6434.59	6101	2117.6	6006.44	-1.50396	3.74e-29	1.06e-27	Hmcn1	1	150562524	150993435	-	21191	protein_coding	hemicentin 1 [Source:MGI Symbol;Acc:MGI:2685047]	-
ENSMUSG00000015733	7620.44	6232.99	6664.4	8568.03	2987.5	3132	3104.66	3268.82	7271.46	3123.25	1.21911	3.77e-29	1.06e-27	Capza2	6	17636234	17666972	+	5890	protein_coding	capping protein (actin filament) muscle Z-line, alpha 2 [Source:MGI Symbol;Acc:MGI:106222]	-
ENSMUSG00000052273	166.91	318.263	277.069	201.305	893.561	1033.8	1131.03	1329.88	240.887	1097.07	-2.18667	3.94e-29	1.11e-27	Dnah3	7	119922671	120095280	-	14305	protein_coding	dynein, axonemal, heavy chain 3 [Source:MGI Symbol;Acc:MGI:2683040]	-
ENSMUSG00000026573	210.498	115.37	112.724	354.38	6.97316	6.91172	3.77008	5.19824	198.243	5.7133	5.12278	4.19e-29	1.18e-27	Xcl1	1	164931644	164935527	-	523	protein_coding	chemokine (C motif) ligand 1 [Source:MGI Symbol;Acc:MGI:104593]	-
ENSMUSG00000069516	262284	248085	229293	240239	86116.6	120489	104485	110077	244975	105292	1.21824	4.81e-29	1.35e-27	Lyz2	10	117277331	117282321	-	1316	protein_coding	lysozyme 2 [Source:MGI Symbol;Acc:MGI:96897]	-
ENSMUSG00000037466	254.085	274.502	286.55	230.662	68.7355	70.1046	77.2867	89.2364	261.45	76.3408	1.7725	4.82e-29	1.35e-27	Tedc1	12	113156421	113166048	+	4299	protein_coding	tubulin epsilon and delta complex 1 [Source:MGI Symbol;Acc:MGI:2144738]	-
ENSMUSG00000026271	657.008	469.438	580.475	890.144	98.6205	154.033	136.666	140.352	649.266	132.418	2.29281	4.82e-29	1.35e-27	Gpr35	1	92950865	92986391	+	4839	protein_coding	G protein-coupled receptor 35 [Source:MGI Symbol;Acc:MGI:1929509]	-
ENSMUSG00000050737	3475.34	1919.53	2014.28	3392.82	515.018	683.273	569.283	487.768	2700.49	563.835	2.26005	4.83e-29	1.35e-27	Ptges	2	30889471	30929863	-	3931	protein_coding	prostaglandin E synthase [Source:MGI Symbol;Acc:MGI:1927593]	-
ENSMUSG00000027962	4454.47	4406.95	4640.64	6183.83	1608.81	1345.81	1321.41	1898.22	4921.47	1543.56	1.67258	4.87e-29	1.36e-27	Vcam1	3	116109949	116129688	-	8870	protein_coding	vascular cell adhesion molecule 1 [Source:MGI Symbol;Acc:MGI:98926]	-
ENSMUSG00000020572	8793.06	6564.18	5941.71	12650.7	1633.71	1788.16	1875.62	1970.13	8487.42	1816.91	2.22376	4.91e-29	1.37e-27	Nampt	12	32819545	32853349	+	5054	protein_coding	nicotinamide phosphoribosyltransferase [Source:MGI Symbol;Acc:MGI:1929865]	-
ENSMUSG00000058076	3111.75	2797.73	2732.76	2852.86	1634.71	1439.61	1574.01	1486.7	2873.78	1533.76	0.905944	5.06e-29	1.41e-27	Sdhc	1	171127165	171150603	-	3250	protein_coding	succinate dehydrogenase complex, subunit C, integral membrane protein [Source:MGI Symbol;Acc:MGI:1913302]	-
ENSMUSG00000063558	764.383	924.953	1123.02	1131.29	3003.44	2619.54	2601.36	2664.1	985.912	2722.11	-1.46517	5.15e-29	1.44e-27	Aox1	1	58029931	58106413	+	8690	protein_coding	aldehyde oxidase 1 [Source:MGI Symbol;Acc:MGI:88035]	-
ENSMUSG00000022758	62.724	103.436	116.938	69.1985	384.52	442.35	359.101	376.872	88.074	390.711	-2.14786	5.52e-29	1.54e-27	P2rx6	16	17561885	17577800	+	3995	protein_coding	purinergic receptor P2X, ligand-gated ion channel, 6 [Source:MGI Symbol;Acc:MGI:1337113]	-
ENSMUSG00000006304	12972.2	11311.3	12046.7	14383.8	5275.7	6043.81	5922.8	6294.2	12678.5	5884.13	1.1074	5.79e-29	1.61e-27	Arpc2	1	74236084	74268209	+	2033	protein_coding	actin related protein 2/3 complex, subunit 2 [Source:MGI Symbol;Acc:MGI:1923959]	-
ENSMUSG00000022969	2186.84	1802.17	2207.07	2014.09	1040.99	932.095	865.234	905.359	2052.54	935.921	1.13312	6.11e-29	1.7e-27	Il10rb	16	91406164	91425834	+	3808	protein_coding	interleukin 10 receptor, beta [Source:MGI Symbol;Acc:MGI:109380]	-
ENSMUSG00000018378	895.146	1081.1	989.231	826.188	2501.37	2285.81	2138.58	2042.91	947.916	2242.17	-1.24161	6.6e-29	1.83e-27	Cuedc1	11	88098058	88194140	+	5779	protein_coding	CUE domain containing 1 [Source:MGI Symbol;Acc:MGI:2144281]	-
ENSMUSG00000025150	16704.8	29627.3	19961.6	11802.5	91534.7	107548	96027.8	107674	19524.1	100696	-2.36667	6.82e-29	1.89e-27	Cbr2	11	120729489	120732114	-	1327	protein_coding	carbonyl reductase 2 [Source:MGI Symbol;Acc:MGI:107200]	-
ENSMUSG00000098112	1434.15	1303.89	1526.51	1582.13	605.669	648.715	740.822	653.245	1461.67	662.113	1.14209	7.28e-29	2.02e-27	Bin2	15	100641077	100669553	-	2530	protein_coding	bridging integrator 2 [Source:MGI Symbol;Acc:MGI:3611448]	-
ENSMUSG00000053835	5181.64	5527.84	4308.79	5397.48	2362.91	1728.92	2056.58	1975.33	5103.94	2030.93	1.32955	7.31e-29	2.02e-27	H2-T24	17	36005695	36020560	-	2182	protein_coding	histocompatibility 2, T region locus 24 [Source:MGI Symbol;Acc:MGI:95958]	-
ENSMUSG00000027782	4852.08	4458.67	4604.82	5262.23	2277.24	2169.29	2462.81	2586.99	4794.45	2374.08	1.01372	7.55e-29	2.09e-27	Kpna4	3	69067149	69127113	-	8940	protein_coding	karyopherin (importin) alpha 4 [Source:MGI Symbol;Acc:MGI:1100848]	-
ENSMUSG00000027994	594.284	544.031	585.743	704.566	246.053	248.822	247.883	221.791	607.156	241.137	1.33285	7.8e-29	2.15e-27	Mcub	3	129914960	129970206	-	1318	protein_coding	mitochondrial calcium uniporter dominant negative beta subunit [Source:MGI Symbol;Acc:MGI:1914065]	-
ENSMUSG00000033213	1041.86	463.471	491.982	1218.31	0.996166	0	2.82756	6.06461	803.905	2.47208	8.30785	7.86e-29	2.17e-27	AA467197	2	122636986	122641191	+	1203	protein_coding	expressed sequence AA467197 [Source:MGI Symbol;Acc:MGI:3034182]	-
ENSMUSG00000034786	1548.96	1243.22	1486.48	1628.26	605.669	585.522	445.812	469.574	1476.73	526.644	1.48819	8.33e-29	2.29e-27	Gpsm3	17	34589806	34591754	+	1343	protein_coding	G-protein signalling modulator 3 (AGS3-like, C. elegans) [Source:MGI Symbol;Acc:MGI:2146785]	-
ENSMUSG00000020641	2072.02	1759.4	1426.43	4372.08	106.59	88.865	141.378	118.693	2407.48	113.882	4.40157	8.65e-29	2.38e-27	Rsad2	12	26442746	26456452	-	4335	protein_coding	radical S-adenosyl methionine domain containing 2 [Source:MGI Symbol;Acc:MGI:1929628]	-
ENSMUSG00000021379	226.444	398.824	289.711	195.014	1128.66	1207.58	1276.17	1104.63	277.498	1179.26	-2.08633	9.13e-29	2.51e-27	Id4	13	48261228	48266026	+	3849	protein_coding	inhibitor of DNA binding 4 [Source:MGI Symbol;Acc:MGI:99414]	bHLH
ENSMUSG00000024772	13593	10854.8	10923.7	14032.6	4939.99	4081.87	4099.02	3159.66	12351	4070.14	1.6016	9.49e-29	2.61e-27	Ehd1	19	6276725	6300096	+	3705	protein_coding	EH-domain containing 1 [Source:MGI Symbol;Acc:MGI:1341878]	-
ENSMUSG00000028007	2484.51	1950.36	2190.21	2365.33	987.201	1060.46	1013.21	1115.02	2247.6	1043.97	1.10589	9.78e-29	2.68e-27	Snx7	3	117781647	117868936	-	6147	protein_coding	sorting nexin 7 [Source:MGI Symbol;Acc:MGI:1923811]	-
ENSMUSG00000060206	236.012	271.518	266.534	291.472	611.646	705.983	590.018	657.577	266.384	641.306	-1.26723	1.02e-28	2.79e-27	Zfp462	4	54945048	55083563	+	10702	protein_coding	zinc finger protein 462 [Source:MGI Symbol;Acc:MGI:107690]	-
ENSMUSG00000071451	773.951	620.614	604.706	798.928	275.938	251.784	257.308	254.714	699.549	259.936	1.42831	1.05e-28	2.86e-27	Psmg4	13	34162964	34178173	+	555	protein_coding	proteasome (prosome, macropain) assembly chaperone 4 [Source:MGI Symbol;Acc:MGI:1916916]	-
ENSMUSG00000074695	124.385	98.4627	84.2795	167.754	4.98083	2.96217	3.77008	5.19824	118.72	4.22783	4.80447	1.06e-28	2.9e-27	Il22	10	118204942	118210047	+	1110	protein_coding	interleukin 22 [Source:MGI Symbol;Acc:MGI:1355307]	-
ENSMUSG00000028961	7472.66	6142.48	6802.41	7778.54	3332.18	3563.49	3583.46	3409.18	7049.02	3472.08	1.02158	1.14e-28	3.1e-27	Pgd	4	149149991	149166771	-	6447	protein_coding	phosphogluconate dehydrogenase [Source:MGI Symbol;Acc:MGI:97553]	-
ENSMUSG00000028873	455.015	477.395	464.591	459.226	37.8543	21.7226	65.9765	84.9045	464.057	52.6145	3.13364	1.19e-28	3.26e-27	Cdca8	4	124918465	124939311	-	5177	protein_coding	cell division cycle associated 8 [Source:MGI Symbol;Acc:MGI:1196274]	-
ENSMUSG00000002458	1599.99	1323.78	1503.34	1652.38	567.815	573.673	728.569	621.189	1519.87	622.811	1.28659	1.22e-28	3.32e-27	Rgs19	2	181688419	181693977	-	2230	protein_coding	regulator of G-protein signaling 19 [Source:MGI Symbol;Acc:MGI:1915153]	-
ENSMUSG00000027639	20377.9	17804.8	18758.5	27429.8	7954.39	7813.21	7317.73	7103.39	21092.8	7547.18	1.48276	1.27e-28	3.46e-27	Samhd1	2	157097533	157135265	-	9150	protein_coding	SAM domain and HD domain, 1 [Source:MGI Symbol;Acc:MGI:1927468]	-
ENSMUSG00000054966	52.0928	83.5441	57.9422	62.9077	285.9	230.062	244.113	291.101	64.1217	262.794	-2.03266	1.62e-28	4.41e-27	Lmntd1	6	145365134	145614319	-	7749	protein_coding	lamin tail domain containing 1 [Source:MGI Symbol;Acc:MGI:1921321]	-
ENSMUSG00000037731	2249.56	1729.56	2131.22	3272.25	534.941	681.299	621.121	512.026	2345.65	587.347	1.99787	1.63e-28	4.42e-27	Themis2	4	132781843	132796387	-	3079	protein_coding	thymocyte selection associated family member 2 [Source:MGI Symbol;Acc:MGI:2446213]	-
ENSMUSG00000019810	3629.49	3184.62	3084.63	3175.79	1603.83	1710.16	1673.92	1821.12	3268.63	1702.25	0.94095	1.89e-28	5.12e-27	Fuca2	10	13499540	13519035	+	6161	protein_coding	fucosidase, alpha-L- 2, plasma [Source:MGI Symbol;Acc:MGI:1914098]	-
ENSMUSG00000039110	96.7438	151.175	149.596	121.622	472.183	384.094	502.364	513.759	129.784	468.1	-1.85008	1.95e-28	5.29e-27	Mycbpap	11	94501347	94521742	-	3871	protein_coding	MYCBP associated protein [Source:MGI Symbol;Acc:MGI:2388726]	-
ENSMUSG00000028745	11075.6	10077	10607.6	11449.2	5811.63	6506.9	6145.24	5874.87	10802.4	6084.66	0.828109	1.95e-28	5.29e-27	Capzb	4	139192899	139291818	+	3299	protein_coding	capping protein (actin filament) muscle Z-line, beta [Source:MGI Symbol;Acc:MGI:104652]	-
ENSMUSG00000024644	5385.76	4474.58	4581.65	5413.21	2085.97	2498.09	2324.26	2338.34	4963.8	2311.67	1.10242	2.12e-28	5.72e-27	Cndp2	18	84667470	84685633	-	2119	protein_coding	CNDP dipeptidase 2 (metallopeptidase M20 family) [Source:MGI Symbol;Acc:MGI:1913304]	-
ENSMUSG00000035376	999.332	952.801	801.709	1006.52	391.493	427.54	426.962	421.057	940.091	416.763	1.17338	2.15e-28	5.82e-27	Hacd2	16	35022428	35109177	+	3749	protein_coding	3-hydroxyacyl-CoA dehydratase 2 [Source:MGI Symbol;Acc:MGI:1918007]	-
ENSMUSG00000025888	1335.28	899.094	946.038	1631.41	232.107	235.986	278.044	323.157	1202.95	267.323	2.16881	2.21e-28	5.97e-27	Casp1	9	5298517	5307265	+	1497	protein_coding	caspase 1 [Source:MGI Symbol;Acc:MGI:96544]	-
ENSMUSG00000051413	1771.16	1562.47	1511.76	1981.59	625.593	758.315	731.396	635.051	1706.75	687.589	1.31177	2.32e-28	6.25e-27	Plagl2	2	153227759	153241426	-	5735	protein_coding	pleiomorphic adenoma gene-like 2 [Source:MGI Symbol;Acc:MGI:1933165]	zf-C2H2
ENSMUSG00000028191	2317.6	2001.08	2110.15	2419.85	951.339	991.339	976.452	1153.14	2212.17	1018.07	1.11901	2.51e-28	6.75e-27	Bcl10	3	145922804	145934356	+	4564	protein_coding	B cell leukemia/lymphoma 10 [Source:MGI Symbol;Acc:MGI:1337994]	-
ENSMUSG00000029417	10753.5	5622.32	3693.55	20726	8.9655	4.93695	12.2528	45.0514	10198.8	17.8016	9.157	2.55e-28	6.85e-27	Cxcl9	5	92321347	92328079	-	3016	protein_coding	chemokine (C-X-C motif) ligand 9 [Source:MGI Symbol;Acc:MGI:1352449]	-
ENSMUSG00000042474	129.701	96.4736	165.399	114.282	428.352	486.783	513.674	411.527	126.464	460.084	-1.86433	2.7e-28	7.25e-27	Fcmr	1	130865669	130880791	+	1736	protein_coding	Fc fragment of IgM receptor [Source:MGI Symbol;Acc:MGI:1916419]	-
ENSMUSG00000021062	1636.14	1571.43	1459.09	1325.26	675.401	767.201	668.247	674.904	1497.98	696.438	1.10526	2.74e-28	7.36e-27	Rab15	12	76797960	76822908	-	4614	protein_coding	RAB15, member RAS oncogene family [Source:MGI Symbol;Acc:MGI:1916865]	-
ENSMUSG00000027775	4760.65	4081.73	4204.49	5131.17	1950.49	1985.64	2117.84	2291.56	4544.51	2086.38	1.12285	2.91e-28	7.8e-27	Mfsd1	3	67582741	67604237	+	3042	protein_coding	major facilitator superfamily domain containing 1 [Source:MGI Symbol;Acc:MGI:1914118]	-
ENSMUSG00000034845	7075.06	8659.75	8016.04	6658.78	22368.9	21300	20066.3	15984.6	7602.4	19929.9	-1.39035	2.97e-28	7.96e-27	Plvap	8	71497765	71511752	-	1987	protein_coding	plasmalemma vesicle associated protein [Source:MGI Symbol;Acc:MGI:1890497]	-
ENSMUSG00000021877	6377.65	5900.8	6669.67	6948.15	3467.66	3256.41	3486.39	3703.74	6474.07	3478.55	0.896017	3.04e-28	8.12e-27	Arf4	14	26638074	26665084	+	3603	protein_coding	ADP-ribosylation factor 4 [Source:MGI Symbol;Acc:MGI:99433]	-
ENSMUSG00000034171	366.776	474.411	407.702	332.362	1056.93	945.919	992.475	979.867	395.313	993.798	-1.32917	3.52e-28	9.41e-27	Faah	4	115967145	116017926	-	7834	protein_coding	fatty acid amide hydrolase [Source:MGI Symbol;Acc:MGI:109609]	-
ENSMUSG00000029005	160.531	130.289	111.67	134.203	26.8965	16.7856	17.9079	18.1938	134.173	19.946	2.75384	3.57e-28	9.53e-27	Draxin	4	148098437	148130698	-	5200	protein_coding	dorsal inhibitory axon guidance protein [Source:MGI Symbol;Acc:MGI:1917683]	-
ENSMUSG00000004864	841.99	686.255	688.985	731.826	312.796	331.763	286.526	327.489	737.264	314.644	1.22813	3.73e-28	9.95e-27	Mapk13	17	28769297	28780233	+	3150	protein_coding	mitogen-activated protein kinase 13 [Source:MGI Symbol;Acc:MGI:1346864]	-
ENSMUSG00000052214	1680.79	1741.5	1779.35	1624.07	746.129	848.167	826.591	938.282	1706.43	839.792	1.02217	3.86e-28	1.03e-26	Opa3	7	19228334	19256543	+	5082	protein_coding	optic atrophy 3 [Source:MGI Symbol;Acc:MGI:2686271]	-
ENSMUSG00000085208	2339.93	2384.99	2298.72	2666.24	1213.33	1254.97	1291.25	1363.67	2422.47	1280.81	0.919068	4.56e-28	1.21e-26	Brip1os	11	86201370	86304443	+	6498	antisense	BRCA1 interacting protein C-terminal helicase 1, opposite strand [Source:MGI Symbol;Acc:MGI:1921288]	-
ENSMUSG00000027677	1890.23	1690.77	1934.21	1957.48	4059.38	3966.34	3385.54	3617.97	1868.17	3757.31	-1.00808	4.76e-28	1.27e-26	Ttc14	3	33799832	33814860	+	10515	protein_coding	tetratricopeptide repeat domain 14 [Source:MGI Symbol;Acc:MGI:1914370]	-
ENSMUSG00000030214	2001.85	1472.96	1778.3	2083.29	724.213	649.702	655.052	775.404	1834.1	701.093	1.38693	5.71e-28	1.52e-26	Plbd1	6	136612070	136661928	-	2633	protein_coding	phospholipase B domain containing 1 [Source:MGI Symbol;Acc:MGI:1914107]	-
ENSMUSG00000001910	3022.45	2853.43	3071.99	3080.38	1844.9	1806.92	1855.82	1748.34	3007.06	1814	0.729259	5.71e-28	1.52e-26	Nacc1	8	84670483	84687862	-	4300	protein_coding	nucleus accumbens associated 1, BEN and BTB (POZ) domain containing [Source:MGI Symbol;Acc:MGI:1914080]	-
ENSMUSG00000018507	1291.69	1058.23	1207.3	1172.18	465.21	558.862	558.915	551.013	1182.35	533.5	1.14744	6.14e-28	1.63e-26	Trpv2	11	62574486	62600515	+	4485	protein_coding	transient receptor potential cation channel, subfamily V, member 2 [Source:MGI Symbol;Acc:MGI:1341836]	-
ENSMUSG00000108084	85.0495	116.365	141.168	131.058	13.9463	13.8234	9.42521	12.1292	118.41	12.3311	3.26685	6.15e-28	1.63e-26	Gm7932	6	48860329	48866083	+	2194	lincRNA	predicted gene 7932 [Source:MGI Symbol;Acc:MGI:3643446]	-
ENSMUSG00000042462	594.284	476.4	486.714	521.085	167.356	180.692	180.964	221.791	519.621	187.701	1.46654	6.31e-28	1.67e-26	Dctpp1	7	127256959	127260709	-	676	protein_coding	dCTP pyrophosphatase 1 [Source:MGI Symbol;Acc:MGI:1913672]	-
ENSMUSG00000024500	37.2092	40.7775	50.5677	41.9385	195.249	155.02	199.814	183.671	42.6232	183.439	-2.10613	6.76e-28	1.78e-26	Ppp2r2b	18	42637432	43059471	-	3985	protein_coding	protein phosphatase 2, regulatory subunit B, beta [Source:MGI Symbol;Acc:MGI:1920180]	-
ENSMUSG00000033444	2603.58	3484.98	3413.32	2880.12	6641.44	7208.93	7574.1	6936.18	3095.5	7090.16	-1.19556	6.98e-28	1.84e-26	Specc1l	10	75212073	75312743	+	13265	protein_coding	sperm antigen with calponin homology and coiled-coil domains 1-like [Source:MGI Symbol;Acc:MGI:1921642]	-
ENSMUSG00000021055	15.9468	14.9186	9.48145	16.7754	142.452	158.97	111.217	103.965	14.2806	129.151	-3.1746	7.01e-28	1.85e-26	Esr2	12	76120419	76177259	-	3368	protein_coding	estrogen receptor 2 (beta) [Source:MGI Symbol;Acc:MGI:109392]	ESR-like
ENSMUSG00000006567	440.131	587.793	375.044	329.217	1393.64	2036	1751.2	1559.47	433.046	1685.08	-1.95966	7.75e-28	2.04e-26	Atp7b	8	21992785	22060305	-	6505	protein_coding	ATPase, Cu++ transporting, beta polypeptide [Source:MGI Symbol;Acc:MGI:103297]	-
ENSMUSG00000034892	14586	11547	14350.7	16654.8	6084.58	5449.4	5025.52	6145.18	14284.6	5676.17	1.33143	7.82e-28	2.06e-26	Rps29	12	69157722	69159186	-	693	protein_coding	ribosomal protein S29 [Source:MGI Symbol;Acc:MGI:107681]	-
ENSMUSG00000028957	804.781	892.132	1015.57	586.09	3122.98	3426.24	2302.58	3193.45	824.643	3011.31	-1.86848	7.93e-28	2.08e-26	Per3	4	151003652	151044665	-	9608	protein_coding	period circadian clock 3 [Source:MGI Symbol;Acc:MGI:1277134]	-
ENSMUSG00000026426	3288.23	2864.37	3074.1	2983.92	1719.38	1654.86	1549.5	1464.17	3052.65	1596.98	0.935022	8.48e-28	2.23e-26	Arl8a	1	135146824	135156269	+	2299	protein_coding	ADP-ribosylation factor-like 8A [Source:MGI Symbol;Acc:MGI:1915974]	-
ENSMUSG00000030793	528.37	359.041	305.513	440.354	91.6473	110.588	75.4017	80.5727	408.32	89.5523	2.1905	8.72e-28	2.29e-26	Pycard	7	127989708	127993867	-	3800	protein_coding	PYD and CARD domain containing [Source:MGI Symbol;Acc:MGI:1931465]	-
ENSMUSG00000028673	3886.76	3584.44	3772.56	3572.11	1923.6	2195.95	2127.27	2133.01	3703.97	2094.96	0.821992	8.91e-28	2.33e-26	Fuca1	4	135920735	135940311	+	3276	protein_coding	fucosidase, alpha-L- 1, tissue [Source:MGI Symbol;Acc:MGI:95593]	-
ENSMUSG00000027660	5395.33	4792.85	5281.17	6195.36	1841.91	2028.1	2440.19	2407.65	5416.18	2179.46	1.31304	8.95e-28	2.34e-26	Skil	3	31095058	31122577	+	9694	protein_coding	SKI-like [Source:MGI Symbol;Acc:MGI:106203]	-
ENSMUSG00000079018	20723.4	17721.3	13045.4	15776.2	5284.66	5643.92	6621.21	5959.78	16816.6	5877.39	1.51661	9.1e-28	2.38e-26	Ly6c1	15	75044018	75048830	-	1677	protein_coding	lymphocyte antigen 6 complex, locus C1 [Source:MGI Symbol;Acc:MGI:96882]	-
ENSMUSG00000039450	1218.33	1200.45	1133.56	836.672	3316.24	3718.51	3026.43	2711.75	1097.25	3193.23	-1.54094	9.88e-28	2.58e-26	Dcxr	11	120725399	120727281	-	1144	protein_coding	dicarbonyl L-xylulose reductase [Source:MGI Symbol;Acc:MGI:1915130]	-
ENSMUSG00000020149	7648.08	7332.99	7490.34	8142.35	4064.36	4320.82	4574.05	4567.52	7653.44	4381.69	0.804481	9.92e-28	2.59e-26	Rab1a	11	20201432	20226856	+	3799	protein_coding	RAB1A, member RAS oncogene family [Source:MGI Symbol;Acc:MGI:97842]	-
ENSMUSG00000018012	332.756	385.894	306.567	233.807	849.73	1024.91	962.314	991.997	314.756	957.238	-1.60415	9.98e-28	2.6e-26	Rac3	11	120721470	120723969	+	1293	protein_coding	Rac family small GTPase 3 [Source:MGI Symbol;Acc:MGI:2180784]	-
ENSMUSG00000026768	1533.02	2909.13	2726.44	2015.14	7695.39	8877.62	8547.72	9331.7	2295.93	8613.11	-1.90737	1.07e-27	2.77e-26	Itga8	2	12106632	12301922	-	7368	protein_coding	integrin alpha 8 [Source:MGI Symbol;Acc:MGI:109442]	-
ENSMUSG00000023084	76.5446	121.338	130.633	79.6831	376.551	437.413	417.537	375.139	102.05	401.66	-1.97527	1.2e-27	3.11e-26	Lrrc71	3	87736923	87748625	-	4552	protein_coding	leucine rich repeat containing 71 [Source:MGI Symbol;Acc:MGI:1921735]	-
ENSMUSG00000041559	112.691	110.398	111.67	83.8769	425.363	312.015	349.675	327.489	104.659	353.636	-1.75584	1.24e-27	3.23e-26	Fmod	1	134037254	134048277	+	3306	protein_coding	fibromodulin [Source:MGI Symbol;Acc:MGI:1328364]	-
ENSMUSG00000040808	285.979	473.417	304.46	241.146	1219.31	1331	1234.7	1202.53	326.25	1246.88	-1.9333	1.3e-27	3.36e-26	S100g	X	162961992	162964599	-	480	protein_coding	S100 calcium binding protein G [Source:MGI Symbol;Acc:MGI:104528]	-
ENSMUSG00000026043	27937.7	41562.2	37089.3	35649.8	12759.9	12945.7	11754.2	15368.6	35559.8	13207.1	1.42892	1.31e-27	3.4e-26	Col3a1	1	45311538	45349706	+	9816	protein_coding	collagen, type III, alpha 1 [Source:MGI Symbol;Acc:MGI:88453]	-
ENSMUSG00000063704	138.205	183.001	219.127	107.992	706.282	612.181	636.202	751.145	162.081	676.453	-2.061	1.49e-27	3.86e-26	Mapk15	15	75993769	75999154	+	2563	protein_coding	mitogen-activated protein kinase 15 [Source:MGI Symbol;Acc:MGI:2652894]	-
ENSMUSG00000046491	241.328	357.052	369.776	247.437	1041.99	993.314	894.452	933.95	303.898	965.926	-1.66762	1.51e-27	3.91e-26	C1qtnf2	11	43474276	43491525	+	1308	protein_coding	C1q and tumor necrosis factor related protein 2 [Source:MGI Symbol;Acc:MGI:1916433]	-
ENSMUSG00000048038	199.866	300.361	296.032	167.754	860.688	891.612	950.061	877.635	241.003	894.999	-1.89213	1.54e-27	3.97e-26	Ccdc187	2	26243469	26294557	-	9827	protein_coding	coiled-coil domain containing 187 [Source:MGI Symbol;Acc:MGI:3045295]	-
ENSMUSG00000008036	3067.1	2541.13	2689.57	2764.79	1433.48	1457.39	1439.23	1539.54	2765.65	1467.41	0.914042	1.66e-27	4.28e-26	Ap2s1	7	16738410	16749294	+	1472	protein_coding	adaptor-related protein complex 2, sigma 1 subunit [Source:MGI Symbol;Acc:MGI:2141861]	-
ENSMUSG00000048578	10218.7	10073	10648.7	11791	4326.35	4523.23	5432.69	5371.51	10682.9	4913.45	1.12036	1.78e-27	4.6e-26	Mlec	5	115142981	115158179	-	6007	protein_coding	malectin [Source:MGI Symbol;Acc:MGI:1924015]	-
ENSMUSG00000028718	145.647	154.159	155.917	159.366	26.8965	20.7352	16.0229	37.254	153.772	25.2271	2.59924	1.79e-27	4.62e-26	Stil	4	115000159	115043196	+	5795	protein_coding	Scl/Tal1 interrupting locus [Source:MGI Symbol;Acc:MGI:107477]	-
ENSMUSG00000062248	654.881	473.417	489.875	575.605	89.655	65.1677	93.3096	155.081	548.445	100.803	2.43934	1.8e-27	4.63e-26	Cks2	13	51645232	51650660	+	692	protein_coding	CDC28 protein kinase regulatory subunit 2 [Source:MGI Symbol;Acc:MGI:1913447]	-
ENSMUSG00000031891	230.697	187.974	197.003	161.463	43.8313	43.4451	42.4134	52.8487	194.284	45.6347	2.0866	1.83e-27	4.71e-26	Hsd11b2	8	105518755	105523988	+	1840	protein_coding	hydroxysteroid 11-beta dehydrogenase 2 [Source:MGI Symbol;Acc:MGI:104720]	-
ENSMUSG00000028248	3255.27	3192.58	3633.5	3440	8300.06	6832.73	6593.88	6663.27	3380.34	7097.49	-1.07011	1.88e-27	4.83e-26	Pnisr	4	21847583	21876475	+	10187	protein_coding	PNN interacting serine/arginine-rich [Source:MGI Symbol;Acc:MGI:1913875]	-
ENSMUSG00000028792	3001.19	2307.41	2527.33	3124.41	1174.48	1094.03	1045.26	1226.78	2740.09	1135.14	1.27112	1.97e-27	5.05e-26	Ak2	4	128991958	129011529	+	2140	protein_coding	adenylate kinase 2 [Source:MGI Symbol;Acc:MGI:87978]	-
ENSMUSG00000044583	795.213	714.103	673.183	1083.06	96.6281	174.768	202.642	173.275	816.39	161.828	2.33363	2.13e-27	5.45e-26	Tlr7	X	167304929	167330558	-	4082	protein_coding	toll-like receptor 7 [Source:MGI Symbol;Acc:MGI:2176882]	-
ENSMUSG00000026580	626.177	482.368	446.681	905.871	44.8275	76.029	110.275	94.4346	615.274	81.3915	2.91585	2.15e-27	5.51e-26	Selp	1	164115264	164150026	+	4413	protein_coding	selectin, platelet [Source:MGI Symbol;Acc:MGI:98280]	-
ENSMUSG00000031527	1146.04	1118.89	1126.19	1302.19	478.16	500.606	539.122	600.396	1173.33	529.571	1.14656	2.17e-27	5.55e-26	Eri1	8	35465253	35496196	-	8868	protein_coding	exoribonuclease 1 [Source:MGI Symbol;Acc:MGI:1914526]	-
ENSMUSG00000001525	16519.8	15374.1	17026.6	18195	6956.23	6546.39	7411.99	8840.47	16778.9	7438.77	1.1734	2.25e-27	5.75e-26	Tubb5	17	35833921	35838306	-	3327	protein_coding	tubulin, beta 5 class I [Source:MGI Symbol;Acc:MGI:107812]	-
ENSMUSG00000032381	2165.57	1630.11	1617.11	1851.58	631.57	665.5	713.488	808.326	1816.09	704.721	1.36498	2.39e-27	6.1e-26	Fam96a	9	66126611	66138955	+	1240	protein_coding	family with sequence similarity 96, member A [Source:MGI Symbol;Acc:MGI:1915500]	-
ENSMUSG00000024085	6965.56	6887.42	6630.69	8207.36	3053.25	3596.07	3589.12	3054.83	7172.76	3323.32	1.10995	2.43e-27	6.19e-26	Man2a1	17	64600736	64755110	+	7223	protein_coding	mannosidase 2, alpha 1 [Source:MGI Symbol;Acc:MGI:104669]	-
ENSMUSG00000039753	7804.36	5385.61	5900.62	8656.1	2273.25	2282.84	2310.12	2469.16	6936.67	2333.84	1.57145	2.49e-27	6.34e-26	Fbxl5	5	43744615	43821638	-	9740	protein_coding	F-box and leucine-rich repeat protein 5 [Source:MGI Symbol;Acc:MGI:2152883]	-
ENSMUSG00000026110	1303.38	1216.36	1212.57	1581.08	433.332	524.304	553.26	555.345	1328.35	516.56	1.36195	2.5e-27	6.36e-26	Mgat4a	1	37439340	37541016	-	12881	protein_coding	mannoside acetylglucosaminyltransferase 4, isoenzyme A [Source:MGI Symbol;Acc:MGI:2662992]	-
ENSMUSG00000046062	4105.77	4006.14	3763.08	4745.34	2068.04	2124.86	2083.91	2195.39	4155.08	2118.05	0.972039	2.7e-27	6.85e-26	Ppp1r15b	1	133131143	133139783	+	5594	protein_coding	protein phosphatase 1, regulatory subunit 15B [Source:MGI Symbol;Acc:MGI:2444211]	-
ENSMUSG00000030720	1461.79	1192.49	1396.93	1444.78	666.435	702.034	650.339	671.439	1374	672.562	1.03048	2.79e-27	7.08e-26	Cln3	7	126571207	126585817	-	5781	protein_coding	ceroid lipofuscinosis, neuronal 3, juvenile (Batten, Spielmeyer-Vogt disease) [Source:MGI Symbol;Acc:MGI:107537]	-
ENSMUSG00000022663	2946.97	2458.58	2625.31	2875.93	1246.2	1364.57	1455.25	1387.93	2726.7	1363.49	0.999559	2.83e-27	7.18e-26	Atg3	16	45158785	45188538	+	3154	protein_coding	autophagy related 3 [Source:MGI Symbol;Acc:MGI:1915091]	-
ENSMUSG00000086196	158.405	122.332	76.9051	138.397	1.99233	2.96217	2.82756	1.73275	124.01	2.3787	5.71214	2.93e-27	7.41e-26	Gm13571	2	60338188	60371234	+	3102	antisense	predicted gene 13571 [Source:MGI Symbol;Acc:MGI:3652223]	-
ENSMUSG00000026961	51.0297	95.479	43.1933	46.1323	286.896	334.725	342.135	322.291	58.9586	321.512	-2.44321	2.99e-27	7.56e-26	Lrrc26	2	25289915	25291180	+	1190	protein_coding	leucine rich repeat containing 26 [Source:MGI Symbol;Acc:MGI:2385129]	-
ENSMUSG00000030337	361.461	392.856	434.04	425.675	1116.7	1047.62	970.797	837.782	403.508	993.225	-1.29896	3.14e-27	7.94e-26	Vamp1	6	125215551	125245964	+	10167	protein_coding	vesicle-associated membrane protein 1 [Source:MGI Symbol;Acc:MGI:1313276]	-
ENSMUSG00000003429	14030	11807.6	11698	13029.2	6099.53	6317.32	6204.62	7058.34	12641.2	6419.95	0.977403	3.3e-27	8.32e-26	Rps11	7	45122379	45124439	-	865	protein_coding	ribosomal protein S11 [Source:MGI Symbol;Acc:MGI:1351329]	-
ENSMUSG00000022452	4882.91	4238.87	4314.06	4432.89	2585.05	2636.33	2569.31	2487.36	4467.18	2569.51	0.797913	3.46e-27	8.74e-26	Smdt1	15	82338959	82349091	+	1479	protein_coding	single-pass membrane protein with aspartate rich tail 1 [Source:MGI Symbol;Acc:MGI:1916279]	-
ENSMUSG00000021835	1040.79	1200.45	1223.11	905.871	2965.59	2395.41	2573.08	2658.03	1092.56	2648.03	-1.27706	3.57e-27	9e-26	Bmp4	14	46383520	46390669	-	2248	protein_coding	bone morphogenetic protein 4 [Source:MGI Symbol;Acc:MGI:88180]	-
ENSMUSG00000039252	688.901	1033.36	1117.76	821.994	291.877	295.229	282.756	285.037	915.503	288.725	1.66518	3.64e-27	9.17e-26	Lgi2	5	52533517	52566462	-	6528	protein_coding	leucine-rich repeat LGI family, member 2 [Source:MGI Symbol;Acc:MGI:2180196]	-
ENSMUSG00000039005	2010.36	1663.92	1692.96	2003.61	482.145	551.951	714.431	728.619	1842.71	619.286	1.57225	3.86e-27	9.71e-26	Tlr4	4	66827584	66930284	+	5556	protein_coding	toll-like receptor 4 [Source:MGI Symbol;Acc:MGI:96824]	-
ENSMUSG00000030921	3672.01	3041.4	3132.04	6084.22	920.458	806.697	912.36	1007.59	3982.42	911.777	2.12673	4.33e-27	1.09e-25	Trim30a	7	104409025	104465193	-	4111	protein_coding	tripartite motif-containing 30A [Source:MGI Symbol;Acc:MGI:98178]	-
ENSMUSG00000056501	6879.44	5383.62	5680.44	5938.49	1767.2	2511.92	1813.41	2419.78	5970.5	2128.08	1.48817	4.81e-27	1.21e-25	Cebpb	2	167688915	167690418	+	1504	protein_coding	CCAAT/enhancer binding protein (C/EBP), beta [Source:MGI Symbol;Acc:MGI:88373]	C/EBP
ENSMUSG00000035439	554.948	456.509	485.661	496.971	149.425	140.209	163.056	209.662	498.522	165.588	1.58669	4.87e-27	1.22e-25	Haus8	8	71248561	71272934	-	5278	protein_coding	4HAUS augmin-like complex, subunit 8 [Source:MGI Symbol;Acc:MGI:1923728]	-
ENSMUSG00000020571	16466.7	15296.5	15509.5	18408.9	6763.97	7119.08	7667.41	8698.38	16420.4	7562.21	1.11851	5.08e-27	1.27e-25	Pdia6	12	17266545	17284770	+	3745	protein_coding	protein disulfide isomerase associated 6 [Source:MGI Symbol;Acc:MGI:1919103]	-
ENSMUSG00000006127	1856.21	1918.53	1697.18	1537.04	3903.98	3970.29	3558.96	3362.39	1752.24	3698.9	-1.07767	5.21e-27	1.3e-25	Inpp5k	11	75630988	75648871	+	5728	protein_coding	inositol polyphosphate 5-phosphatase K [Source:MGI Symbol;Acc:MGI:1194899]	-
ENSMUSG00000031429	1442.65	1090.05	1116.7	1363	467.202	446.3	468.433	555.345	1253.1	484.32	1.37054	5.25e-27	1.31e-25	Psmd10	X	140948429	140956728	-	1469	protein_coding	proteasome (prosome, macropain) 26S subunit, non-ATPase, 10 [Source:MGI Symbol;Acc:MGI:1858898]	-
ENSMUSG00000022099	349.766	396.835	343.439	293.569	817.853	768.189	869.947	778.869	345.902	808.714	-1.22461	5.37e-27	1.34e-25	Dmtn	14	70601263	70636048	-	9804	protein_coding	dematin actin binding protein [Source:MGI Symbol;Acc:MGI:99670]	-
ENSMUSG00000000552	870.695	787.702	873.346	795.782	247.049	379.157	314.802	291.101	831.881	308.027	1.43348	5.5e-27	1.37e-25	Zfp385a	15	103313895	103340093	-	2515	protein_coding	zinc finger protein 385A [Source:MGI Symbol;Acc:MGI:1352495]	-
ENSMUSG00000044811	873.884	763.832	743.767	811.509	187.279	290.292	309.147	252.981	798.248	259.925	1.61821	5.83e-27	1.45e-25	Cd300c2	11	114996721	115001880	-	1275	protein_coding	CD300C molecule 2 [Source:MGI Symbol;Acc:MGI:2153249]	-
ENSMUSG00000025969	4914.8	4661.56	4790.24	5816.86	2311.11	2658.05	2444.9	2272.5	5045.87	2421.64	1.0592	6.2e-27	1.54e-25	Nrp2	1	62703285	62818695	+	11842	protein_coding	neuropilin 2 [Source:MGI Symbol;Acc:MGI:1100492]	-
ENSMUSG00000028702	243.454	235.714	254.946	257.922	65.747	46.4073	35.8158	71.9089	248.009	54.9698	2.17059	6.42e-27	1.6e-25	Rad54l	4	116094264	116123690	-	7706	protein_coding	RAD54 like (S. cerevisiae) [Source:MGI Symbol;Acc:MGI:894697]	-
ENSMUSG00000036402	5416.59	4754.06	4969.33	5898.64	2664.75	2800.24	2630.58	2797.52	5259.66	2723.27	0.949546	6.62e-27	1.64e-25	Gng12	6	66896397	67021350	+	4727	protein_coding	guanine nucleotide binding protein (G protein), gamma 12 [Source:MGI Symbol;Acc:MGI:1336171]	-
ENSMUSG00000041921	439.068	396.835	496.196	387.931	1135.63	961.717	975.509	957.342	430.007	1007.55	-1.22849	6.63e-27	1.65e-25	Metap1d	2	71453276	71525194	+	4537	protein_coding	methionyl aminopeptidase type 1D (mitochondrial) [Source:MGI Symbol;Acc:MGI:1913809]	-
ENSMUSG00000037470	4722.38	4897.28	4912.44	5787.51	2038.16	2448.73	2559.89	2381.66	5079.9	2357.11	1.10768	6.64e-27	1.65e-25	Uggt1	1	36140027	36244720	-	12853	protein_coding	UDP-glucose glycoprotein glucosyltransferase 1 [Source:MGI Symbol;Acc:MGI:2443162]	-
ENSMUSG00000024953	20890.3	11478.4	10958.4	20406.2	3482.6	3446.98	3803.07	3856.22	15933.3	3647.22	2.12714	6.82e-27	1.69e-25	Prdx5	19	6906697	6910106	-	2139	protein_coding	peroxiredoxin 5 [Source:MGI Symbol;Acc:MGI:1859821]	-
ENSMUSG00000042644	1967.83	1895.66	1892.08	1861.02	3015.4	3158.66	2986.85	3021.04	1904.15	3045.49	-0.677506	6.85e-27	1.7e-25	Itpr3	17	27057304	27122223	+	8990	protein_coding	inositol 1,4,5-triphosphate receptor 3 [Source:MGI Symbol;Acc:MGI:96624]	-
ENSMUSG00000020476	4570.35	4802.79	4065.43	4806.15	2127.81	2402.32	2479.77	2138.21	4561.18	2287.03	0.996032	7.34e-27	1.82e-25	Dbnl	11	5788488	5800962	+	2346	protein_coding	drebrin-like [Source:MGI Symbol;Acc:MGI:700006]	-
ENSMUSG00000048534	833.485	863.289	906.005	1223.55	278.927	284.368	302.549	367.342	956.583	308.296	1.63235	7.59e-27	1.87e-25	Jaml	9	45079183	45108534	+	3108	protein_coding	junction adhesion molecule like [Source:MGI Symbol;Acc:MGI:2685484]	-
ENSMUSG00000056602	682.522	881.192	727.964	711.905	1569.96	1659.8	1607	1523.08	750.896	1589.96	-1.08168	7.95e-27	1.96e-25	Fry	5	150118645	150497753	+	29729	protein_coding	FRY microtubule binding protein [Source:MGI Symbol;Acc:MGI:2443895]	-
ENSMUSG00000047126	11295.6	11778.7	12310.1	13003	6251.94	6503.93	7231.02	6749.04	12096.9	6683.98	0.855803	8.2e-27	2.02e-25	Cltc	11	86694351	86757565	-	8499	protein_coding	clathrin, heavy polypeptide (Hc) [Source:MGI Symbol;Acc:MGI:2388633]	-
ENSMUSG00000031548	833.485	1190.5	1136.72	1167.99	419.386	427.54	426.019	406.329	1082.17	419.818	1.36646	8.39e-27	2.07e-25	Sfrp1	8	23411502	23449632	+	4372	protein_coding	secreted frizzled-related protein 1 [Source:MGI Symbol;Acc:MGI:892014]	-
ENSMUSG00000033720	588.968	495.297	537.282	614.398	221.149	252.772	234.688	211.395	558.986	230.001	1.28174	8.68e-27	2.14e-25	Sfxn5	6	85213049	85333422	-	9635	protein_coding	sideroflexin 5 [Source:MGI Symbol;Acc:MGI:2137681]	-
ENSMUSG00000006373	4096.2	4250.8	4059.11	3480.89	7234.16	7232.63	7240.45	7180.5	3971.75	7221.93	-0.862558	8.73e-27	2.15e-25	Pgrmc1	X	36598206	36606079	+	1857	protein_coding	progesterone receptor membrane component 1 [Source:MGI Symbol;Acc:MGI:1858305]	-
ENSMUSG00000002881	3404.11	3129.92	3194.19	3489.28	1664.59	1633.14	1882.21	1869.63	3304.38	1762.4	0.90647	8.99e-27	2.21e-25	Nab1	1	52457294	52500679	-	4100	protein_coding	Ngfi-A binding protein 1 [Source:MGI Symbol;Acc:MGI:107564]	-
ENSMUSG00000038147	2275.07	1619.16	1794.1	2162.98	614.635	802.747	754.017	732.951	1962.83	726.088	1.43448	9.02e-27	2.21e-25	Cd84	1	171839697	171890718	+	6272	protein_coding	CD84 antigen [Source:MGI Symbol;Acc:MGI:1336885]	-
ENSMUSG00000051695	7659.77	7674.13	7913.85	8092.02	4980.83	4654.55	4789.89	5112.47	7834.94	4884.44	0.681634	9.03e-27	2.21e-25	Pcbp1	6	86524492	86526321	-	1830	protein_coding	poly(rC) binding protein 1 [Source:MGI Symbol;Acc:MGI:1345635]	-
ENSMUSG00000104213	326.378	209.855	439.307	323.975	1221.3	1331	1119.71	1290.03	324.879	1240.51	-1.93368	9.46e-27	2.32e-25	Ighd	12	113406604	113416324	-	1900	IG_C_gene	immunoglobulin heavy constant delta [Source:MGI Symbol;Acc:MGI:96447]	-
ENSMUSG00000041736	13723.8	10483.8	9311.83	12153.8	4418.99	4578.52	4533.53	4975.58	11418.3	4626.66	1.30324	9.51e-27	2.33e-25	Tspo	15	83563592	83574203	+	1051	protein_coding	translocator protein [Source:MGI Symbol;Acc:MGI:88222]	-
ENSMUSG00000070284	977.006	847.376	929.182	985.554	315.785	372.246	424.134	424.523	934.78	384.172	1.28147	9.67e-27	2.36e-25	Gmppb	9	108049242	108052801	+	2785	protein_coding	GDP-mannose pyrophosphorylase B [Source:MGI Symbol;Acc:MGI:2660880]	-
ENSMUSG00000064267	1060.99	855.333	947.091	1058.95	310.804	393.968	387.376	431.454	980.591	380.9	1.36297	9.82e-27	2.4e-25	Hvcn1	5	122206804	122242297	+	3563	protein_coding	hydrogen voltage-gated channel 1 [Source:MGI Symbol;Acc:MGI:1921346]	-
ENSMUSG00000022034	208.371	190.958	212.806	256.873	16.9348	12.8361	29.2182	43.3186	217.252	25.5769	3.07249	9.88e-27	2.41e-25	Esco2	14	65819038	65833994	-	6648	protein_coding	establishment of sister chromatid cohesion N-acetyltransferase 2 [Source:MGI Symbol;Acc:MGI:1919238]	-
ENSMUSG00000109036	163.72	114.376	126.419	168.802	17.931	21.7226	14.1378	6.06461	143.329	14.964	3.27535	1.07e-26	2.61e-25	2210406H18Rik	7	121062852	121063959	-	1108	TEC	RIKEN cDNA 2210406H18 gene [Source:MGI Symbol;Acc:MGI:1917383]	-
ENSMUSG00000008496	1268.3	1060.21	1199.93	1331.55	505.056	454.199	351.56	334.42	1215	411.309	1.56383	1.22e-26	2.97e-25	Pou2f2	7	25087344	25179726	-	8243	protein_coding	POU domain, class 2, transcription factor 2 [Source:MGI Symbol;Acc:MGI:101897]	Pou
ENSMUSG00000056370	35739.9	35571.9	30652.5	26994.7	71395.2	88924.3	75177.4	71728.7	32239.8	76806.4	-1.25238	1.27e-26	3.09e-25	Sftpb	6	72304610	72314371	+	1968	protein_coding	surfactant associated protein B [Source:MGI Symbol;Acc:MGI:109516]	-
ENSMUSG00000054604	4893.54	4409.94	4349.88	5085.04	2268.27	2444.78	2590.05	2559.26	4684.6	2465.59	0.925803	1.3e-26	3.15e-25	Cggbp1	16	64851996	64859507	+	4522	protein_coding	CGG triplet repeat binding protein 1 [Source:MGI Symbol;Acc:MGI:2146370]	-
ENSMUSG00000032198	1968.9	2437.7	2750.67	1994.17	8212.4	7028.24	6432.71	5501.47	2287.86	6793.7	-1.57009	1.38e-26	3.34e-25	Dock6	9	21799860	21852635	-	8782	protein_coding	dedicator of cytokinesis 6 [Source:MGI Symbol;Acc:MGI:1914789]	-
ENSMUSG00000019987	1895.54	605.695	678.45	1022.25	51.8007	58.256	47.1261	50.2496	1050.48	51.8581	4.34059	1.39e-26	3.37e-25	Arg1	10	24915221	24927484	-	2228	protein_coding	arginase, liver [Source:MGI Symbol;Acc:MGI:88070]	-
ENSMUSG00000031725	4.25248	24.8643	8.42795	6.29077	210.191	138.234	168.711	252.114	10.9589	192.313	-4.12013	1.44e-26	3.48e-25	Ces1f	8	93256236	93279747	-	3285	protein_coding	carboxylesterase 1F [Source:MGI Symbol;Acc:MGI:2142687]	-
ENSMUSG00000041119	639.998	641.5	643.685	602.865	1505.21	1731.88	1531.6	1219.85	632.012	1497.13	-1.24375	1.5e-26	3.63e-25	Pde9a	17	31386234	31476310	+	2834	protein_coding	phosphodiesterase 9A [Source:MGI Symbol;Acc:MGI:1277179]	-
ENSMUSG00000069833	19182.9	23018.4	23131.6	21269.1	41152.6	40738.7	41631.2	37749.6	21650.5	40318	-0.897005	1.51e-26	3.65e-25	Ahnak	19	8989284	9076919	+	18543	protein_coding	AHNAK nucleoprotein (desmoyokin) [Source:MGI Symbol;Acc:MGI:1316648]	-
ENSMUSG00000025355	1030.16	1272.06	1433.81	1252.91	267.969	466.048	363.813	386.402	1247.23	371.058	1.74881	1.56e-26	3.77e-25	Mmp19	10	128790910	128800824	+	3533	protein_coding	matrix metallopeptidase 19 [Source:MGI Symbol;Acc:MGI:1927899]	-
ENSMUSG00000031995	2303.78	2068.71	2181.79	2162.98	1256.17	1321.13	1200.77	1199.93	2179.31	1244.5	0.808507	1.77e-26	4.27e-25	St14	9	31089402	31131853	-	7637	protein_coding	suppression of tumorigenicity 14 (colon carcinoma) [Source:MGI Symbol;Acc:MGI:1338881]	-
ENSMUSG00000028042	4481.05	3945.47	3863.16	3838.42	2005.28	2160.41	2306.35	2111.35	4032.02	2145.85	0.909877	1.84e-26	4.43e-25	Zbtb7b	3	89377644	89394776	-	5591	protein_coding	zinc finger and BTB domain containing 7B [Source:MGI Symbol;Acc:MGI:102755]	ZBTB
ENSMUSG00000107355	253.022	171.067	166.452	252.679	41.839	46.4073	30.1607	36.3877	210.805	38.6987	2.44779	1.86e-26	4.48e-25	AI839979	5	31569595	31571397	-	1539	lincRNA	expressed sequence AI839979 [Source:MGI Symbol;Acc:MGI:2140975]	-
ENSMUSG00000025017	3465.77	2759.94	2656.91	4112.07	437.317	742.517	946.291	684.434	3248.67	702.64	2.20878	1.95e-26	4.69e-25	Pik3ap1	19	41274218	41385070	-	2615	protein_coding	phosphoinositide-3-kinase adaptor protein 1 [Source:MGI Symbol;Acc:MGI:1933177]	-
ENSMUSG00000017057	2855.54	2462.56	2602.13	3518.64	710.267	882.726	1006.61	1093.36	2859.72	923.242	1.63057	2.22e-26	5.33e-25	Il13ra1	X	36112110	36171259	+	3712	protein_coding	interleukin 13 receptor, alpha 1 [Source:MGI Symbol;Acc:MGI:105052]	-
ENSMUSG00000038807	1512.82	1178.57	1225.21	1761.42	479.156	436.426	539.122	512.026	1419.5	491.683	1.52912	2.23e-26	5.36e-25	Rap1gap2	11	74383356	74610915	-	7164	protein_coding	RAP1 GTPase activating protein 2 [Source:MGI Symbol;Acc:MGI:3028623]	-
ENSMUSG00000079523	13781.2	11315.3	12220.5	15026.5	6473.09	5817.7	5329.01	5887	13085.9	5876.7	1.15494	2.31e-26	5.55e-25	Tmsb10	6	72957347	72958748	-	1276	protein_coding	thymosin, beta 10 [Source:MGI Symbol;Acc:MGI:109146]	-
ENSMUSG00000041859	1594.68	1576.4	1787.78	2031.92	651.493	589.471	641.857	813.524	1747.69	674.086	1.37364	2.34e-26	5.6e-25	Mcm3	1	20802968	20820312	-	3752	protein_coding	minichromosome maintenance complex component 3 [Source:MGI Symbol;Acc:MGI:101845]	-
ENSMUSG00000039349	1572.35	1774.32	1740.37	1488.82	4528.57	3339.35	3664.52	3664.76	1643.96	3799.3	-1.20842	2.36e-26	5.66e-25	C130074G19Rik	1	184871926	184883218	-	3035	protein_coding	RIKEN cDNA C130074G19 gene [Source:MGI Symbol;Acc:MGI:2444831]	-
ENSMUSG00000006169	4280.12	3919.61	4108.63	4359.5	2572.1	2425.03	2552.35	2541.94	4166.96	2522.85	0.723831	2.38e-26	5.71e-25	Clint1	11	45852051	45910625	+	6946	protein_coding	clathrin interactor 1 [Source:MGI Symbol;Acc:MGI:2144243]	-
ENSMUSG00000030530	6236.26	5509.93	5765.77	6709.1	2633.86	3078.68	2988.73	2427.58	6055.27	2782.21	1.12207	2.45e-26	5.86e-25	Furin	7	80388585	80405436	-	9178	protein_coding	furin (paired basic amino acid cleaving enzyme) [Source:MGI Symbol;Acc:MGI:97513]	-
ENSMUSG00000024521	780.329	768.805	670.022	816.751	280.919	240.923	254.481	346.549	758.977	280.718	1.43327	2.53e-26	6.03e-25	Pmaip1	18	66458604	66465550	+	2646	protein_coding	phorbol-12-myristate-13-acetate-induced protein 1 [Source:MGI Symbol;Acc:MGI:1930146]	-
ENSMUSG00000039146	500.729	400.813	353.974	971.924	66.7431	52.3316	73.5166	77.1072	556.86	67.4246	3.04451	2.91e-26	6.95e-25	Ifi44l	3	151758737	151762892	-	1376	protein_coding	interferon-induced protein 44 like [Source:MGI Symbol;Acc:MGI:95975]	-
ENSMUSG00000052698	515.613	641.5	565.726	526.328	1109.73	1142.41	1240.36	1197.33	562.292	1172.46	-1.05978	2.97e-26	7.08e-25	Tln2	9	67217087	67559703	-	18357	protein_coding	talin 2 [Source:MGI Symbol;Acc:MGI:1917799]	-
ENSMUSG00000040584	688.901	756.87	657.38	618.592	1321.91	1394.19	1382.68	1569	680.436	1416.95	-1.05828	3.03e-26	7.21e-25	Abcb1a	5	8660077	8748575	+	5480	protein_coding	ATP-binding cassette, sub-family B (MDR/TAP), member 1A [Source:MGI Symbol;Acc:MGI:97570]	-
ENSMUSG00000102070	276.411	291.41	215.966	351.235	890.573	787.937	1148.93	946.079	283.755	943.38	-1.73322	3.22e-26	7.65e-25	Gm28661	1	24614885	24615565	-	681	unprocessed_pseudogene	predicted gene 28661 [Source:MGI Symbol;Acc:MGI:5579367]	-
ENSMUSG00000032126	1023.78	893.127	974.482	1031.69	466.206	525.291	452.41	492.1	980.77	484.002	1.01871	3.47e-26	8.25e-25	Hmbs	9	44336339	44344228	-	3909	protein_coding	hydroxymethylbilane synthase [Source:MGI Symbol;Acc:MGI:96112]	-
ENSMUSG00000022756	173.288	159.132	167.506	121.622	515.018	526.278	407.169	437.518	155.387	471.496	-1.60084	3.57e-26	8.48e-25	Slc7a4	16	17572018	17583214	-	4153	protein_coding	solute carrier family 7 (cationic amino acid transporter, y+ system), member 4 [Source:MGI Symbol;Acc:MGI:2146512]	-
ENSMUSG00000062960	7649.14	9049.62	8979.98	7235.43	15754.4	16765.9	18333	17648.9	8228.54	17125.5	-1.05743	3.59e-26	8.52e-25	Kdr	5	75932827	75978458	-	9030	protein_coding	kinase insert domain protein receptor [Source:MGI Symbol;Acc:MGI:96683]	-
ENSMUSG00000069910	267.906	205.877	211.752	251.631	49.8083	38.5082	27.3331	61.5125	234.291	44.2905	2.39874	3.69e-26	8.74e-25	Spdl1	11	34809190	34833641	-	3460	protein_coding	spindle apparatus coiled-coil protein 1 [Source:MGI Symbol;Acc:MGI:1917635]	-
ENSMUSG00000059555	2768.36	2340.23	2223.93	2331.78	1227.28	1278.67	1205.48	1237.18	2416.07	1237.15	0.965614	3.93e-26	9.31e-25	Tor4a	2	25192966	25196886	-	3301	protein_coding	torsin family 4, member A [Source:MGI Symbol;Acc:MGI:2442720]	-
ENSMUSG00000036469	1321.46	1028.39	1041.91	1960.62	199.233	312.015	293.124	311.894	1338.09	279.067	2.26088	3.98e-26	9.41e-25	2020-03-01	8	65617900	66471637	+	7146	protein_coding	membrane-associated ring finger (C3HC4) 1 [Source:MGI Symbol;Acc:MGI:1920175]	-
ENSMUSG00000026737	1918.93	1828.03	2045.89	2162.98	1051.95	1019.97	1066.93	1121.95	1988.95	1065.2	0.90046	4.21e-26	9.95e-25	Pip4k2a	2	18842255	18998126	-	3477	protein_coding	phosphatidylinositol-5-phosphate 4-kinase, type II, alpha [Source:MGI Symbol;Acc:MGI:1298206]	-
ENSMUSG00000112792	195.614	143.219	113.777	132.106	20.9195	20.7352	14.1378	25.1248	146.179	20.2293	2.84972	4.62e-26	1.09e-24	Gm38407	12	10446388	10531303	+	2738	lincRNA	predicted gene, 38407 [Source:MGI Symbol;Acc:MGI:5621292]	-
ENSMUSG00000032089	1945.51	1607.23	2052.21	2562.44	673.408	724.744	618.294	795.33	2041.85	702.944	1.53803	4.64e-26	1.09e-24	Il10ra	9	45253837	45269149	-	3498	protein_coding	interleukin 10 receptor, alpha [Source:MGI Symbol;Acc:MGI:96538]	-
ENSMUSG00000026979	2244.24	1794.21	2066.96	2353.8	743.14	826.445	772.867	1004.99	2114.8	836.861	1.33676	4.79e-26	1.13e-24	Psd4	2	24367580	24414954	+	11786	protein_coding	pleckstrin and Sec7 domain containing 4 [Source:MGI Symbol;Acc:MGI:2674093]	-
ENSMUSG00000040483	2140.06	1837.97	1823.6	2695.59	833.791	600.333	729.511	664.508	2124.31	707.036	1.58725	4.82e-26	1.14e-24	Xaf1	11	72301629	72313733	+	4689	protein_coding	XIAP associated factor 1 [Source:MGI Symbol;Acc:MGI:3772572]	-
ENSMUSG00000024858	6180.97	5373.68	5965.94	5945.82	3344.13	3216.91	3567.44	3403.98	5866.6	3383.12	0.794047	5.07e-26	1.19e-24	Grk2	19	4286001	4306222	-	4476	protein_coding	G protein-coupled receptor kinase 2 [Source:MGI Symbol;Acc:MGI:87940]	-
ENSMUSG00000057337	379.534	515.189	498.303	391.076	1761.22	1812.85	1667.32	1086.43	446.025	1581.95	-1.82594	5.14e-26	1.21e-24	Chst3	10	60181532	60219260	-	6497	protein_coding	carbohydrate (chondroitin 6/keratan) sulfotransferase 3 [Source:MGI Symbol;Acc:MGI:1858224]	-
ENSMUSG00000033276	142.458	199.909	190.682	150.978	463.217	526.278	550.432	449.647	171.007	497.394	-1.53905	5.26e-26	1.23e-24	Stk36	1	74601445	74636894	+	6437	protein_coding	serine/threonine kinase 36 [Source:MGI Symbol;Acc:MGI:1920831]	-
ENSMUSG00000025758	595.347	512.205	549.924	628.028	189.272	170.818	216.78	246.916	571.376	205.946	1.46957	5.28e-26	1.24e-24	Plk4	3	40800019	40816883	+	6855	protein_coding	polo like kinase 4 [Source:MGI Symbol;Acc:MGI:101783]	-
ENSMUSG00000029430	6767.82	5861.02	6214.56	7238.58	2830.11	2791.35	2853.01	3491.48	6520.49	2991.49	1.12388	5.38e-26	1.26e-24	Ran	5	129020069	129024323	+	2646	protein_coding	RAN, member RAS oncogene family [Source:MGI Symbol;Acc:MGI:1333112]	-
ENSMUSG00000048163	3104.31	2560.03	3036.17	3167.4	842.757	1164.13	1214.91	1245.84	2966.98	1116.91	1.40905	5.43e-26	1.27e-24	Selplg	5	113818536	113832644	-	4272	protein_coding	selectin, platelet (p-selectin) ligand [Source:MGI Symbol;Acc:MGI:106689]	-
ENSMUSG00000045273	140.332	114.376	141.168	154.124	16.9348	30.6091	27.3331	19.9266	137.5	23.7009	2.53804	5.44e-26	1.27e-24	Cenph	13	100759674	100775899	-	1784	protein_coding	centromere protein H [Source:MGI Symbol;Acc:MGI:1349448]	-
ENSMUSG00000067297	223.255	226.763	169.613	273.648	44.8275	48.3821	57.4938	56.3142	223.32	51.7544	2.10686	5.57e-26	1.3e-24	Ifit1bl2	19	34617049	34640743	-	3367	protein_coding	interferon induced protein with tetratricopeptide repeats 1B like 2 [Source:MGI Symbol;Acc:MGI:2148249]	-
ENSMUSG00000045751	351.892	294.394	357.134	419.385	110.574	88.865	111.217	124.758	355.701	108.854	1.70565	5.62e-26	1.31e-24	Mms22l	4	24496451	24602950	+	6382	protein_coding	MMS22-like, DNA repair protein [Source:MGI Symbol;Acc:MGI:2684980]	-
ENSMUSG00000028478	6955.99	5752.61	6090.25	6273.99	3608.11	3319.6	3266.78	3448.16	6268.21	3410.66	0.877966	5.91e-26	1.38e-24	Clta	4	44004452	44032846	+	1800	protein_coding	clathrin, light polypeptide (Lca) [Source:MGI Symbol;Acc:MGI:894297]	-
ENSMUSG00000000385	966.375	1115.91	1164.11	873.368	2345.97	2611.64	2241.31	2205.78	1029.94	2351.18	-1.19057	6.08e-26	1.42e-24	Tmprss2	16	97564682	97611195	-	7302	protein_coding	transmembrane protease, serine 2 [Source:MGI Symbol;Acc:MGI:1354381]	-
ENSMUSG00000056130	351.892	219.801	243.357	323.975	41.839	71.092	41.4709	60.6461	284.756	53.762	2.40375	6.13e-26	1.43e-24	Ticam2	18	46559155	46574533	-	3928	protein_coding	toll-like receptor adaptor molecule 2 [Source:MGI Symbol;Acc:MGI:3040056]	-
ENSMUSG00000071176	1040.79	1180.56	1249.44	1130.24	2033.18	2073.52	2115.02	2144.27	1150.26	2091.5	-0.86257	6.45e-26	1.5e-24	Arhgef10	8	14911663	15001085	+	9210	protein_coding	Rho guanine nucleotide exchange factor (GEF) 10 [Source:MGI Symbol;Acc:MGI:2444453]	-
ENSMUSG00000066438	224.318	331.193	319.209	232.758	1117.7	1246.09	920.843	788.399	276.87	1018.26	-1.87792	6.92e-26	1.61e-24	Plekhd1	12	80692591	80724214	+	3939	protein_coding	pleckstrin homology domain containing, family D (with coiled-coil domains) member 1 [Source:MGI Symbol;Acc:MGI:3036228]	-
ENSMUSG00000021458	1438.4	1464.01	1505.44	1289.61	3374.02	3028.32	2727.66	2716.08	1424.37	2961.52	-1.0558	7.02e-26	1.63e-24	2010111I01Rik	13	62964893	63326096	+	11294	protein_coding	RIKEN cDNA 2010111I01 gene [Source:MGI Symbol;Acc:MGI:1919311]	-
ENSMUSG00000096971	298.736	265.551	233.876	251.631	611.646	639.828	554.202	599.53	262.448	601.302	-1.19592	7.24e-26	1.68e-24	4930556M19Rik	15	10714836	10790123	+	7014	processed_transcript	RIKEN cDNA 4930556M19 gene [Source:MGI Symbol;Acc:MGI:1922509]	-
ENSMUSG00000050014	184.983	103.436	120.098	201.305	19.9233	7.89911	12.2528	15.5947	152.455	13.9175	3.45162	7.42e-26	1.72e-24	Apol10b	15	77583819	77596125	-	2325	protein_coding	apolipoprotein L 10B [Source:MGI Symbol;Acc:MGI:3043522]	-
ENSMUSG00000038244	2628.03	3154.79	2978.23	2762.7	5305.58	5285.49	5300.74	4955.65	2880.93	5211.87	-0.855083	7.46e-26	1.73e-24	Mical2	7	112225856	112413106	+	15218	protein_coding	microtubule associated monooxygenase, calponin and LIM domain containing 2 [Source:MGI Symbol;Acc:MGI:2444947]	-
ENSMUSG00000002797	609.167	387.883	456.163	676.258	133.486	139.222	140.436	149.882	532.368	140.757	1.91824	8.12e-26	1.88e-24	Ggct	6	54982580	54992950	-	7745	protein_coding	gamma-glutamyl cyclotransferase [Source:MGI Symbol;Acc:MGI:95700]	-
ENSMUSG00000004071	1017.41	1100	1054.55	964.584	1973.41	2006.37	1861.48	1769.13	1034.13	1902.6	-0.879082	8.13e-26	1.88e-24	Cdip1	16	4750348	4790292	-	10094	protein_coding	cell death inducing Trp53 target 1 [Source:MGI Symbol;Acc:MGI:1913876]	zf-LITAF-like
ENSMUSG00000024774	180.73	75.5875	114.831	154.124	0.996166	0	5.65513	3.46549	131.318	2.5292	5.66587	8.25e-26	1.9e-24	Ankrd22	19	34122549	34166053	-	1972	protein_coding	ankyrin repeat domain 22 [Source:MGI Symbol;Acc:MGI:1277101]	-
ENSMUSG00000012126	157.342	229.746	217.02	223.322	525.976	614.156	557.972	660.176	206.858	589.57	-1.51072	8.39e-26	1.93e-24	Ubxn11	4	134102570	134127593	+	4742	protein_coding	UBX domain protein 11 [Source:MGI Symbol;Acc:MGI:1914836]	-
ENSMUSG00000026536	410.364	230.741	214.913	634.319	22.9118	21.7226	45.241	28.5903	372.584	29.6164	3.65094	8.4e-26	1.94e-24	Ifi211	1	173896345	173913046	-	1785	protein_coding	interferon activated gene 211 [Source:MGI Symbol;Acc:MGI:3041120]	-
ENSMUSG00000017861	198.803	185.985	245.464	230.662	62.7585	64.1803	63.1489	52.8487	215.229	60.7341	1.82731	8.42e-26	1.94e-24	Mybl2	2	163054687	163084688	+	4632	protein_coding	myeloblastosis oncogene-like 2 [Source:MGI Symbol;Acc:MGI:101785]	MYB
ENSMUSG00000034311	265.78	221.79	263.373	297.763	58.7738	52.3316	70.6891	86.6373	262.177	67.1079	1.96014	9.39e-26	2.16e-24	Kif4	X	100625737	100727214	+	5514	protein_coding	kinesin family member 4 [Source:MGI Symbol;Acc:MGI:108389]	-
ENSMUSG00000001128	2884.24	2148.28	2385.11	2730.19	408.428	482.833	730.454	805.727	2536.96	606.86	2.06281	9.49e-26	2.18e-24	Cfp	X	20925454	20931555	-	1736	protein_coding	complement factor properdin [Source:MGI Symbol;Acc:MGI:97545]	-
ENSMUSG00000022546	400.796	490.324	389.793	256.873	1372.72	1225.35	1250.73	1223.32	384.447	1268.03	-1.72117	1.07e-25	2.46e-24	Gpt	15	76695716	76699686	+	2941	protein_coding	glutamic pyruvic transaminase, soluble [Source:MGI Symbol;Acc:MGI:95802]	-
ENSMUSG00000025058	226.444	207.866	189.629	277.842	42.8352	42.4577	57.4938	63.2452	225.445	51.508	2.12454	1.11e-25	2.55e-24	5430427O19Rik	X	85870354	85891499	+	3754	protein_coding	RIKEN cDNA 5430427O19 gene [Source:MGI Symbol;Acc:MGI:1918648]	-
ENSMUSG00000021377	3742.18	3381.55	3428.07	3951.65	2044.13	1942.19	2099.94	1956.27	3625.86	2010.63	0.850653	1.15e-25	2.63e-24	Dek	13	47084775	47106201	-	3185	protein_coding	DEK oncogene (DNA binding) [Source:MGI Symbol;Acc:MGI:1926209]	-
ENSMUSG00000054008	5387.89	6140.49	6217.72	5590.4	10243.6	10253	10672.2	9686.91	5834.12	10213.9	-0.807884	1.16e-25	2.66e-24	Ndst1	18	60685978	60713389	-	6070	protein_coding	N-deacetylase/N-sulfotransferase (heparan glucosaminyl) 1 [Source:MGI Symbol;Acc:MGI:104719]	-
ENSMUSG00000040592	492.224	301.356	394.007	366.961	1091.8	1021.95	1095.21	1044.85	388.637	1063.45	-1.45301	1.18e-25	2.69e-24	Cd79b	11	106311341	106314762	-	1431	protein_coding	CD79B antigen [Source:MGI Symbol;Acc:MGI:96431]	-
ENSMUSG00000075284	3141.52	3131.91	3163.64	3348.79	1834.94	2016.25	1886.93	1988.33	3196.46	1931.61	0.726536	1.18e-25	2.71e-24	Wipf1	2	73429610	73529734	-	5896	protein_coding	WAS/WASL interacting protein family, member 1 [Source:MGI Symbol;Acc:MGI:2178801]	-
ENSMUSG00000038264	10122	10299.8	9060.05	14947.9	2961.6	3984.12	3250.75	3799.04	11107.4	3498.88	1.66652	1.19e-25	2.72e-24	Sema7a	9	57940112	57962865	+	3298	protein_coding	sema domain, immunoglobulin domain (Ig), and GPI membrane anchor, (semaphorin) 7A [Source:MGI Symbol;Acc:MGI:1306826]	-
ENSMUSG00000078616	187.109	116.365	109.563	311.393	4.98083	7.89911	10.3677	13.862	181.108	9.27741	4.27372	1.21e-25	2.76e-24	Trim30c	7	104382065	104400837	-	1716	protein_coding	tripartite motif-containing 30C [Source:MGI Symbol;Acc:MGI:4821257]	-
ENSMUSG00000055523	176.478	121.338	204.378	174.045	28.8888	25.6721	20.7355	36.3877	169.06	27.921	2.59274	1.21e-25	2.76e-24	Gucy2g	19	55198297	55241236	-	3690	protein_coding	guanylate cyclase 2g [Source:MGI Symbol;Acc:MGI:106025]	-
ENSMUSG00000024143	2531.29	2316.36	2167.04	2653.66	1243.22	1071.32	1250.73	1211.19	2417.08	1194.11	1.01718	1.29e-25	2.95e-24	Rhoq	17	86963082	87000069	+	4151	protein_coding	ras homolog family member Q [Source:MGI Symbol;Acc:MGI:1931553]	-
ENSMUSG00000032289	523.055	506.238	473.019	386.882	993.178	1064.41	1084.84	1082.1	472.298	1056.13	-1.16102	1.34e-25	3.06e-24	Thsd4	9	59966931	60522046	-	13986	protein_coding	thrombospondin, type I, domain containing 4 [Source:MGI Symbol;Acc:MGI:2672033]	-
ENSMUSG00000093674	40578.2	28374.2	27672.1	31013.5	12635.4	12907.2	12556.3	13786.6	31909.5	12971.3	1.29864	1.38e-25	3.13e-24	Rpl41	10	128548114	128549305	-	1168	protein_coding	ribosomal protein L41 [Source:MGI Symbol;Acc:MGI:1915195]	-
ENSMUSG00000037798	719.732	564.917	668.969	762.231	292.873	258.696	272.389	288.502	678.962	278.115	1.287	1.49e-25	3.39e-24	Mat1a	14	41105035	41124412	+	3468	protein_coding	methionine adenosyltransferase I, alpha [Source:MGI Symbol;Acc:MGI:88017]	-
ENSMUSG00000105843	74.4183	72.6038	50.5677	48.2292	209.195	267.582	246.941	232.188	61.4548	238.976	-1.95809	1.52e-25	3.45e-24	Gm19439	3	88030878	88033150	+	2273	TEC	predicted gene, 19439 [Source:MGI Symbol;Acc:MGI:5011624]	-
ENSMUSG00000017631	5839.71	4781.91	5389.68	6739.51	2461.53	2556.35	2674.87	2324.48	5687.7	2504.31	1.18345	1.57e-25	3.55e-24	Abr	11	76416734	76622314	-	9730	protein_coding	active BCR-related gene [Source:MGI Symbol;Acc:MGI:107771]	-
ENSMUSG00000052160	2051.82	1770.34	2103.83	2419.85	915.477	951.843	976.452	817.856	2086.46	915.407	1.18877	1.61e-25	3.65e-24	Pld4	12	112760655	112768990	+	3462	protein_coding	phospholipase D family, member 4 [Source:MGI Symbol;Acc:MGI:2144765]	-
ENSMUSG00000045917	1273.62	1023.42	1094.58	1323.16	468.198	553.925	530.639	497.298	1178.69	512.515	1.20139	1.63e-25	3.7e-24	Tmem268	4	63558781	63586357	+	3974	protein_coding	transmembrane protein 268 [Source:MGI Symbol;Acc:MGI:1913920]	-
ENSMUSG00000028343	2958.66	2556.05	2955.05	3097.15	1419.54	1356.67	1596.63	1506.62	2891.73	1469.87	0.97594	1.71e-25	3.87e-24	Erp44	4	48193323	48279558	-	3418	protein_coding	endoplasmic reticulum protein 44 [Source:MGI Symbol;Acc:MGI:1923549]	-
ENSMUSG00000019579	2582.32	1983.18	2013.23	2215.4	841.761	959.742	993.417	1042.25	2198.53	959.292	1.19602	1.73e-25	3.91e-24	Mydgf	17	56175744	56183920	-	2222	protein_coding	myeloid derived growth factor [Source:MGI Symbol;Acc:MGI:2156020]	-
ENSMUSG00000047534	203.056	147.197	184.361	253.728	29.885	25.6721	40.5284	42.4523	197.085	34.6344	2.50227	1.81e-25	4.09e-24	Mis18bp1	12	65132734	65172604	-	7990	protein_coding	MIS18 binding protein 1 [Source:MGI Symbol;Acc:MGI:2145099]	-
ENSMUSG00000018446	1172.62	1075.13	1182.02	1184.76	645.516	549.976	622.064	568.34	1153.63	596.474	0.951819	1.83e-25	4.13e-24	C1qbp	11	70977836	70983026	-	2826	protein_coding	complement component 1, q subcomponent binding protein [Source:MGI Symbol;Acc:MGI:1194505]	-
ENSMUSG00000091649	1024.85	679.293	582.582	1349.37	165.364	137.247	155.516	195.8	909.023	163.482	2.47423	1.85e-25	4.16e-24	Phf11b	14	59320964	59341351	-	1184	protein_coding	PHD finger protein 11B [Source:MGI Symbol;Acc:MGI:3645789]	-
ENSMUSG00000047281	751.625	647.467	821.725	976.118	207.203	159.957	159.286	275.507	799.234	200.488	1.99321	1.87e-25	4.2e-24	Sfn	4	133600556	133602168	-	1613	protein_coding	stratifin [Source:MGI Symbol;Acc:MGI:1891831]	-
ENSMUSG00000032053	217.939	167.088	194.896	255.825	565.823	585.522	588.133	717.357	208.937	614.209	-1.55706	1.88e-25	4.23e-24	Pou2af1	9	51213708	51240080	+	2549	protein_coding	POU domain, class 2, associating factor 1 [Source:MGI Symbol;Acc:MGI:105086]	-
ENSMUSG00000029465	6655.13	5430.37	5462.37	6108.34	2936.7	2955.26	3025.49	3265.36	5914.05	3045.7	0.9572	1.95e-25	4.39e-24	Arpc3	5	122391878	122414184	+	2762	protein_coding	actin related protein 2/3 complex, subunit 3 [Source:MGI Symbol;Acc:MGI:1928375]	-
ENSMUSG00000040017	308.305	283.453	307.62	282.036	0	0	0	0	295.354	0	10.7279	2.04e-25	4.58e-24	Saa4	7	46727998	46732603	-	2094	protein_coding	serum amyloid A 4 [Source:MGI Symbol;Acc:MGI:98224]	-
ENSMUSG00000020785	277.474	298.372	327.637	264.212	780.994	734.618	650.339	627.254	291.924	698.301	-1.25749	2.05e-25	4.59e-24	Camkk1	11	73019008	73042073	+	3728	protein_coding	calcium/calmodulin-dependent protein kinase kinase 1, alpha [Source:MGI Symbol;Acc:MGI:1891766]	-
ENSMUSG00000051435	205.182	293.399	286.55	191.868	655.477	947.894	935.923	920.088	244.25	864.846	-1.8237	2.08e-25	4.67e-24	Fhad1	4	141890438	142015082	-	6141	protein_coding	forkhead-associated (FHA) phosphopeptide binding domain 1 [Source:MGI Symbol;Acc:MGI:1920323]	-
ENSMUSG00000075514	76.5446	86.5278	82.1725	48.2292	368.582	388.044	313.859	250.382	73.3685	330.217	-2.1683	2.09e-25	4.67e-24	Gm13375	2	20969054	20969997	+	854	antisense	predicted gene 13375 [Source:MGI Symbol;Acc:MGI:3649913]	-
ENSMUSG00000063975	259.401	250.632	298.139	262.115	43.8313	66.1551	69.7466	87.5036	267.572	66.8091	1.99595	2.27e-25	5.07e-24	Slco1a5	6	142234227	142322981	-	3722	protein_coding	solute carrier organic anion transporter family, member 1a5 [Source:MGI Symbol;Acc:MGI:1351865]	-
ENSMUSG00000007458	8817.51	7285.25	7589.37	9246.38	4120.14	4031.51	4104.68	4304.14	8234.63	4140.12	0.991952	2.29e-25	5.1e-24	M6pr	6	122308720	122317680	+	4170	protein_coding	mannose-6-phosphate receptor, cation dependent [Source:MGI Symbol;Acc:MGI:96904]	-
ENSMUSG00000052544	250.896	290.415	239.143	263.164	704.29	594.408	589.076	764.141	260.905	662.979	-1.34535	2.31e-25	5.16e-24	St6galnac3	3	153198266	153725174	-	8994	protein_coding	ST6 (alpha-N-acetyl-neuraminyl-2,3-beta-galactosyl-1,3)-N-acetylgalactosaminide alpha-2,6-sialyltransferase 3 [Source:MGI Symbol;Acc:MGI:1341828]	-
ENSMUSG00000090394	721.858	836.436	838.581	801.025	1484.29	1718.06	1475.99	1598.46	799.475	1569.2	-0.972715	2.39e-25	5.32e-24	4930523C07Rik	1	160044382	160080208	+	10195	protein_coding	RIKEN cDNA 4930523C07 gene [Source:MGI Symbol;Acc:MGI:1914897]	-
ENSMUSG00000039741	720.795	715.098	782.746	657.385	1418.54	1538.35	1388.33	1307.36	719.006	1413.15	-0.974564	2.42e-25	5.39e-24	Bahcc1	11	120232947	120292296	+	11118	protein_coding	BAH domain and coiled-coil containing 1 [Source:MGI Symbol;Acc:MGI:2679272]	-
ENSMUSG00000034917	1965.71	1931.46	1802.53	1477.28	815.86	863.966	783.235	751.145	1794.24	803.551	1.1593	2.47e-25	5.5e-24	Tjp3	10	81273207	81291581	-	3714	protein_coding	tight junction protein 3 [Source:MGI Symbol;Acc:MGI:1351650]	-
ENSMUSG00000002603	4088.76	3734.62	4299.31	4027.14	2151.72	2127.82	1896.35	1690.29	4037.46	1966.55	1.03811	2.53e-25	5.62e-24	Tgfb1	7	25687002	25705077	+	5042	protein_coding	transforming growth factor, beta 1 [Source:MGI Symbol;Acc:MGI:98725]	-
ENSMUSG00000032661	1665.91	1287.97	1186.23	2633.74	89.655	118.487	184.734	139.486	1693.46	133.09	3.6689	2.53e-25	5.63e-24	Oas3	5	120753098	120777661	-	7069	protein_coding	2'-5' oligoadenylate synthetase 3 [Source:MGI Symbol;Acc:MGI:2180850]	-
ENSMUSG00000012519	1008.9	723.055	799.602	1444.78	261.992	208.339	229.033	239.985	994.084	234.837	2.08155	2.55e-25	5.66e-24	Mlkl	8	111311797	111338177	-	2303	protein_coding	mixed lineage kinase domain-like [Source:MGI Symbol;Acc:MGI:1921818]	-
ENSMUSG00000054320	56.3453	77.5767	88.4935	42.9869	281.915	254.746	295.952	303.23	66.3506	283.961	-2.09673	2.61e-25	5.78e-24	Lrrc36	8	105413571	105464086	+	2549	protein_coding	leucine rich repeat containing 36 [Source:MGI Symbol;Acc:MGI:2448585]	-
ENSMUSG00000039501	4460.85	4806.77	4558.47	5770.73	2481.45	2357.89	2461.86	2392.92	4899.2	2423.53	1.01546	2.88e-25	6.39e-24	Znfx1	2	167035793	167063015	-	8189	protein_coding	zinc finger, NFX1-type containing 1 [Source:MGI Symbol;Acc:MGI:2138982]	-
ENSMUSG00000025508	12374.7	10410.2	11289.2	11117.9	5843.51	5048.52	4329	4224.43	11298	4861.37	1.21675	3e-25	6.63e-24	Rplp2	7	141447370	141451585	+	2072	protein_coding	ribosomal protein, large P2 [Source:MGI Symbol;Acc:MGI:1914436]	-
ENSMUSG00000097906	1856.21	1486.89	1521.25	1695.36	682.374	758.315	744.592	836.916	1639.92	755.549	1.11734	3.04e-25	6.72e-24	Gm9625	13	67810246	67811200	+	955	processed_pseudogene	predicted gene 9625 [Source:MGI Symbol;Acc:MGI:3780033]	-
ENSMUSG00000029401	1795.61	1199.46	1330.56	1198.39	451.263	442.35	484.456	540.617	1381	479.672	1.52487	3.05e-25	6.74e-24	Rilpl2	5	124463265	124478366	-	3925	protein_coding	Rab interacting lysosomal protein-like 2 [Source:MGI Symbol;Acc:MGI:1933112]	-
ENSMUSG00000020089	1723.32	1391.41	1389.56	2224.84	344.674	369.284	533.467	506.828	1682.28	438.563	1.93877	3.07e-25	6.77e-24	Ppa1	10	61648552	61674168	+	2902	protein_coding	pyrophosphatase (inorganic) 1 [Source:MGI Symbol;Acc:MGI:97831]	-
ENSMUSG00000022146	3652.88	3695.83	4768.11	5107.06	1642.68	1847.41	1785.13	1750.07	4305.97	1756.32	1.29373	3.15e-25	6.96e-24	Osmr	15	6813577	6874969	-	12113	protein_coding	oncostatin M receptor [Source:MGI Symbol;Acc:MGI:1330819]	-
ENSMUSG00000037868	431.626	410.759	543.603	616.495	111.571	136.26	156.458	162.012	500.621	141.575	1.82001	3.22e-25	7.1e-24	Egr2	10	67535475	67542188	+	3398	protein_coding	early growth response 2 [Source:MGI Symbol;Acc:MGI:95296]	zf-C2H2
ENSMUSG00000022765	2200.66	1933.45	2054.31	2303.47	912.488	961.717	981.164	1159.21	2122.97	1003.64	1.08012	3.22e-25	7.1e-24	Snap29	16	17405986	17430827	+	3447	protein_coding	synaptosomal-associated protein 29 [Source:MGI Symbol;Acc:MGI:1914724]	-
ENSMUSG00000027187	4089.82	4884.35	4201.33	3532.27	8927.64	8416.51	8664.6	8964.36	4176.94	8743.28	-1.06566	3.25e-25	7.15e-24	Cat	2	103453849	103485160	-	2613	protein_coding	catalase [Source:MGI Symbol;Acc:MGI:88271]	-
ENSMUSG00000115869	162.657	89.5116	73.7446	132.106	8.9655	4.93695	6.59765	6.93098	114.505	6.85777	4.06162	3.44e-25	7.57e-24	Gm31814	16	24186029	24263159	-	2242	sense_intronic	predicted gene, 31814 [Source:MGI Symbol;Acc:MGI:5590973]	-
ENSMUSG00000026864	34614.1	37198	38399.9	41466.6	9420.75	9963.74	12884.3	16203.8	37919.7	12118.1	1.64572	3.49e-25	7.67e-24	Hspa5	2	34771970	34777547	+	4229	protein_coding	heat shock protein 5 [Source:MGI Symbol;Acc:MGI:95835]	-
ENSMUSG00000019173	10448.3	9307.21	8824.07	9911.11	5602.44	5652.8	5606.11	5686	9622.68	5636.84	0.771523	3.58e-25	7.86e-24	Rab5c	11	100715009	100738215	-	2194	protein_coding	RAB5C, member RAS oncogene family [Source:MGI Symbol;Acc:MGI:105306]	-
ENSMUSG00000038467	9127.94	7778.56	7699.99	9215.98	4696.92	4389.93	4375.18	4222.7	8455.61	4421.19	0.935516	3.95e-25	8.67e-24	Chmp4b	2	154651705	154694785	+	2027	protein_coding	charged multivesicular body protein 4B [Source:MGI Symbol;Acc:MGI:1922858]	-
ENSMUSG00000028796	4558.65	4467.62	4344.61	4376.28	2734.48	2543.51	2558.94	2269.9	4436.79	2526.71	0.812556	3.97e-25	8.69e-24	Phc2	4	128654702	128752881	+	7064	protein_coding	polyhomeotic 2 [Source:MGI Symbol;Acc:MGI:1860454]	-
ENSMUSG00000072915	211.561	182.007	182.254	175.093	486.129	536.152	449.583	421.057	187.729	473.23	-1.3334	4.06e-25	8.89e-24	Gm12258	11	58847158	58861956	+	4429	protein_coding	predicted gene 12258 [Source:MGI Symbol;Acc:MGI:3651534]	zf-C2H2
ENSMUSG00000039323	1807.3	1711.66	2144.91	1383.97	7308.87	5721.92	4673.02	4986.84	1761.96	5672.66	-1.68681	4.22e-25	9.23e-24	Igfbp2	1	72824503	72852474	+	1847	protein_coding	insulin-like growth factor binding protein 2 [Source:MGI Symbol;Acc:MGI:96437]	-
ENSMUSG00000097462	72.2921	113.381	83.226	62.9077	282.911	412.729	330.825	343.95	82.9518	342.604	-2.04398	4.28e-25	9.36e-24	9530026P05Rik	6	92940329	93272979	+	5750	antisense	RIKEN cDNA 9530026P05 gene [Source:MGI Symbol;Acc:MGI:1924659]	-
ENSMUSG00000074677	128.637	122.332	131.687	123.718	24.9042	24.6847	17.9079	32.0558	126.594	24.8881	2.34121	4.38e-25	9.57e-24	Sirpb1c	3	15795145	15848528	-	3682	protein_coding	signal-regulatory protein beta 1C [Source:MGI Symbol;Acc:MGI:3807521]	-
ENSMUSG00000036636	4708.55	3326.85	3305.86	4957.13	1427.51	1458.37	1534.42	1416.52	4074.6	1459.21	1.48144	4.8e-25	1.05e-23	Clcn7	17	25133391	25162104	+	5291	protein_coding	chloride channel, voltage-sensitive 7 [Source:MGI Symbol;Acc:MGI:1347048]	-
ENSMUSG00000028337	674.018	497.286	553.084	652.143	160.383	191.554	240.343	177.606	594.133	192.471	1.62563	4.8e-25	1.05e-23	Coro2a	4	46536937	46602202	-	6459	protein_coding	coronin, actin binding protein 2A [Source:MGI Symbol;Acc:MGI:1345966]	-
ENSMUSG00000041926	2636.54	2586.88	2486.25	2637.93	1536.09	1350.75	1524.06	1318.62	2586.9	1432.38	0.853089	4.92e-25	1.07e-23	Rnpep	1	135262712	135284084	-	6977	protein_coding	arginyl aminopeptidase (aminopeptidase B) [Source:MGI Symbol;Acc:MGI:2384902]	-
ENSMUSG00000047793	424.185	708.136	599.438	446.645	2097.93	1729.91	1895.41	1543.88	544.601	1816.78	-1.73753	5.09e-25	1.11e-23	Sned1	1	93235841	93301065	+	9491	protein_coding	sushi, nidogen and EGF-like domains 1 [Source:MGI Symbol;Acc:MGI:3045960]	-
ENSMUSG00000029910	844.117	696.201	663.701	924.743	205.21	153.045	171.539	279.838	782.19	202.408	1.9482	5.1e-25	1.11e-23	Mad2l1	6	66535390	66547220	+	8390	protein_coding	MAD2 mitotic arrest deficient-like 1 [Source:MGI Symbol;Acc:MGI:1860374]	-
ENSMUSG00000036832	174.352	200.904	227.555	133.155	674.405	818.546	624.891	544.082	183.991	665.481	-1.85402	5.15e-25	1.12e-23	Lpar3	3	146220963	146286186	+	2464	protein_coding	lysophosphatidic acid receptor 3 [Source:MGI Symbol;Acc:MGI:1929469]	-
ENSMUSG00000020674	3550.82	4349.27	3950.6	3644.45	7404.5	7513.04	7208.4	6807.96	3873.78	7233.48	-0.900796	5.76e-25	1.25e-23	Pxdn	12	29937608	30017658	+	9648	protein_coding	peroxidasin [Source:MGI Symbol;Acc:MGI:1916925]	-
ENSMUSG00000048621	195.614	121.338	138.008	244.292	25.9003	25.6721	18.8504	24.2584	174.813	23.6703	2.88516	5.84e-25	1.27e-23	Gm6377	X	109196756	109200439	+	2795	protein_coding	predicted gene 6377 [Source:MGI Symbol;Acc:MGI:3647255]	-
ENSMUSG00000015839	7160.11	6466.71	6599.09	7307.78	3223.59	3243.57	3613.63	3966.25	6883.42	3511.76	0.970696	5.9e-25	1.28e-23	Nfe2l2	2	75675513	75704641	-	3796	protein_coding	nuclear factor, erythroid derived 2, like 2 [Source:MGI Symbol;Acc:MGI:108420]	TF_bZIP
ENSMUSG00000089942	229.634	149.186	206.485	233.807	21.9157	37.5208	44.2985	19.9266	204.778	30.9154	2.73036	6.1e-25	1.32e-23	Pira2	7	3836812	3845051	-	3462	protein_coding	paired-Ig-like receptor A2 [Source:MGI Symbol;Acc:MGI:1195970]	-
ENSMUSG00000020368	12998.8	13486.4	14308.6	15246.7	6586.65	6475.3	7116.98	8043.4	14010.1	7055.58	0.989525	6.92e-25	1.5e-23	Canx	11	50293961	50325673	-	4693	protein_coding	calnexin [Source:MGI Symbol;Acc:MGI:88261]	-
ENSMUSG00000059883	935.545	863.289	918.647	1084.11	439.309	430.502	486.341	434.053	950.397	447.551	1.08628	7.39e-25	1.6e-23	Irak4	15	94543643	94581815	+	5021	protein_coding	interleukin-1 receptor-associated kinase 4 [Source:MGI Symbol;Acc:MGI:2182474]	-
ENSMUSG00000071537	45.7141	69.6201	54.7817	51.3746	232.107	174.768	228.09	226.99	55.3726	215.489	-1.9583	7.95e-25	1.72e-23	Klrg2	6	38625693	38637242	-	3422	protein_coding	killer cell lectin-like receptor subfamily G, member 2 [Source:MGI Symbol;Acc:MGI:1921503]	-
ENSMUSG00000034858	364.65	352.079	385.579	331.314	1346.82	1405.05	1047.14	829.119	358.405	1157.03	-1.69032	8.58e-25	1.85e-23	Fam214a	9	74952884	75032468	+	6637	protein_coding	family with sequence similarity 214, member A [Source:MGI Symbol;Acc:MGI:2387648]	-
ENSMUSG00000020914	2898.06	2791.77	2873.93	3565.82	244.061	185.629	301.607	512.026	3032.39	310.831	3.28533	9.82e-25	2.12e-23	Top2a	11	98992943	99024189	-	9013	protein_coding	topoisomerase (DNA) II alpha [Source:MGI Symbol;Acc:MGI:98790]	-
ENSMUSG00000037541	118.006	178.029	159.078	94.3615	487.125	473.947	473.146	538.017	137.368	493.059	-1.84261	9.91e-25	2.13e-23	Shank2	7	144001928	144424494	+	10768	protein_coding	SH3 and multiple ankyrin repeat domains 2 [Source:MGI Symbol;Acc:MGI:2671987]	-
ENSMUSG00000083161	161.594	158.137	198.057	184.529	42.8352	43.4451	32.0457	51.9824	175.579	42.5771	2.04065	1.08e-24	2.32e-23	Gm11427	11	83224454	83260960	+	2958	transcribed_unprocessed_pseudogene	predicted gene 11427 [Source:MGI Symbol;Acc:MGI:3651774]	-
ENSMUSG00000025935	4538.46	4472.59	4809.2	5002.21	2606.97	2677.8	2918.05	2814.84	4705.61	2754.41	0.772468	1.09e-24	2.34e-23	Tram1	1	13564698	13589910	-	3162	protein_coding	translocating chain-associating membrane protein 1 [Source:MGI Symbol;Acc:MGI:1919515]	-
ENSMUSG00000062510	206.245	165.099	203.324	205.498	50.8045	64.1803	49.0111	57.1806	195.042	55.2941	1.81789	1.15e-24	2.46e-23	Nsl1	1	191063012	191086474	+	5303	protein_coding	NSL1, MIS12 kinetochore complex component [Source:MGI Symbol;Acc:MGI:2685830]	-
ENSMUSG00000036478	9062.03	7202.7	8264.66	9279.93	3083.14	3078.68	3224.36	4214.04	8452.33	3400.05	1.31358	1.18e-24	2.53e-23	Btg1	10	96617006	96622809	+	5276	protein_coding	B cell translocation gene 1, anti-proliferative [Source:MGI Symbol;Acc:MGI:88215]	-
ENSMUSG00000092086	4618.19	4043.93	4437.32	4899.46	2274.25	2281.86	2428.88	2593.92	4499.72	2394.73	0.909695	1.21e-24	2.59e-23	Gm6793	8	112013433	112015036	-	1604	protein_coding	predicted gene 6793 [Source:MGI Symbol;Acc:MGI:3643578]	-
ENSMUSG00000055632	31.8936	57.6852	53.7282	52.4231	201.226	191.554	230.918	184.537	48.9325	202.059	-2.04339	1.23e-24	2.63e-23	Hmcn2	2	31314415	31460738	+	16073	protein_coding	hemicentin 2 [Source:MGI Symbol;Acc:MGI:2677838]	-
ENSMUSG00000027776	620.862	374.954	339.225	607.059	111.571	83.9281	74.4592	52.8487	485.525	80.7017	2.59198	1.28e-24	2.74e-23	Il12a	3	68690644	68698547	+	1701	protein_coding	interleukin 12a [Source:MGI Symbol;Acc:MGI:96539]	-
ENSMUSG00000052331	2198.53	2522.24	2419.88	2290.89	3991.64	4287.24	3885.07	4029.5	2357.88	4048.36	-0.779686	1.29e-24	2.75e-23	Ankrd44	1	54645340	54926387	-	14175	protein_coding	ankyrin repeat domain 44 [Source:MGI Symbol;Acc:MGI:3045243]	-
ENSMUSG00000042129	3738.99	3468.08	3545.01	4259.9	684.366	1160.18	1340.26	1165.27	3752.99	1087.52	1.78673	1.32e-24	2.81e-23	Rassf4	6	116633008	116673952	-	9209	protein_coding	Ras association (RalGDS/AF-6) domain family member 4 [Source:MGI Symbol;Acc:MGI:2386853]	-
ENSMUSG00000032014	557.074	464.466	577.315	597.623	253.026	224.137	213.01	223.524	549.119	228.424	1.26563	1.41e-24	3.01e-23	Oaf	9	43221235	43239911	-	2629	protein_coding	out at first homolog [Source:MGI Symbol;Acc:MGI:94852]	-
ENSMUSG00000028149	2137.93	2087.61	2348.24	2482.76	1220.3	1094.03	1257.32	1153.14	2264.13	1181.2	0.938646	1.43e-24	3.05e-23	Rap1gds1	3	138925902	139075201	-	7559	protein_coding	RAP1, GTP-GDP dissociation stimulator 1 [Source:MGI Symbol;Acc:MGI:2385189]	-
ENSMUSG00000035208	1282.12	1050.27	1064.03	2220.64	196.245	207.352	315.745	297.166	1404.27	254.127	2.46532	1.43e-24	3.05e-23	Slfn8	11	83002158	83020810	-	4091	protein_coding	schlafen 8 [Source:MGI Symbol;Acc:MGI:2672859]	-
ENSMUSG00000027331	580.463	454.52	523.586	542.055	96.6281	64.1803	83.8844	162.878	525.156	101.893	2.36136	1.47e-24	3.13e-23	Knstrn	2	118814003	118853957	+	5158	protein_coding	kinetochore-localized astrin/SPAG5 binding [Source:MGI Symbol;Acc:MGI:1289298]	-
ENSMUSG00000060301	419.932	424.683	453.002	422.53	799.922	784.974	765.327	792.731	430.037	785.739	-0.86964	1.48e-24	3.15e-23	2610008E11Rik	10	79064374	79097600	-	5940	protein_coding	RIKEN cDNA 2610008E11 gene [Source:MGI Symbol;Acc:MGI:1919378]	zf-C2H2
ENSMUSG00000028312	1052.49	1076.13	1153.58	1412.28	287.892	277.456	353.445	467.841	1173.62	346.659	1.75776	1.63e-24	3.47e-23	Smc2	4	52439243	52488260	+	5478	protein_coding	structural maintenance of chromosomes 2 [Source:MGI Symbol;Acc:MGI:106067]	-
ENSMUSG00000013846	6427.62	6400.08	6649.65	7698.85	3190.72	3571.39	3790.82	3505.34	6794.05	3514.57	0.950861	1.63e-24	3.47e-23	St3gal1	15	67102875	67176830	-	6851	protein_coding	ST3 beta-galactoside alpha-2,3-sialyltransferase 1 [Source:MGI Symbol;Acc:MGI:98304]	-
ENSMUSG00000087107	728.237	489.33	543.603	768.522	120.536	138.234	165.884	203.598	632.423	157.063	2.00695	1.65e-24	3.51e-23	AI662270	11	83223576	83226604	+	3029	processed_transcript	expressed sequence AI662270 [Source:MGI Symbol;Acc:MGI:2144254]	-
ENSMUSG00000042364	4019.65	3657.04	3689.34	4546.13	1894.71	1863.2	2084.86	2113.08	3978.04	1988.96	0.999803	1.7e-24	3.59e-23	Snx18	13	113592179	113618564	-	5220	protein_coding	sorting nexin 18 [Source:MGI Symbol;Acc:MGI:2137642]	-
ENSMUSG00000086150	123.322	71.6093	85.333	139.445	9.96166	6.91172	7.54017	7.79735	104.927	8.05273	3.70504	1.87e-24	3.97e-23	Bach2os	4	32559680	32571708	-	2183	antisense	BTB and CNC homology 2, opposite strand [Source:MGI Symbol;Acc:MGI:3041246]	-
ENSMUSG00000032300	1311.89	1179.56	1140.93	1186.86	501.072	582.56	535.352	401.997	1204.81	505.245	1.25476	1.97e-24	4.18e-23	1700017B05Rik	9	57253117	57262612	-	5235	protein_coding	RIKEN cDNA 1700017B05 gene [Source:MGI Symbol;Acc:MGI:1921461]	-
ENSMUSG00000031379	256.212	284.448	283.39	205.498	659.462	607.244	592.846	685.301	257.387	636.213	-1.30537	1.98e-24	4.19e-23	Pir	X	164269371	164373011	+	5553	protein_coding	pirin [Source:MGI Symbol;Acc:MGI:1916906]	-
ENSMUSG00000025591	802.655	544.031	625.775	1045.32	201.226	200.44	175.309	201.865	754.444	194.71	1.95389	2e-24	4.23e-23	Tma16	8	66473118	66486530	-	7641	protein_coding	translation machinery associated 16 [Source:MGI Symbol;Acc:MGI:1913532]	-
ENSMUSG00000079343	507.108	345.117	388.739	437.208	113.563	113.55	87.6545	147.283	419.543	115.513	1.85834	2.01e-24	4.25e-23	C1s2	6	124624625	124636085	-	2662	protein_coding	complement component 1, s subcomponent 2 [Source:MGI Symbol;Acc:MGI:3644269]	-
ENSMUSG00000032353	2311.22	2163.2	2171.25	2172.41	1163.52	1118.71	1007.55	1286.56	2204.52	1144.09	0.945873	2.1e-24	4.44e-23	Tmed3	9	89699206	89705068	-	2847	protein_coding	transmembrane p24 trafficking protein 3 [Source:MGI Symbol;Acc:MGI:1913361]	-
ENSMUSG00000024810	5061.51	4583.99	5241.13	4658.31	1229.27	1345.81	1803.04	2087.96	4886.24	1616.52	1.59542	2.17e-24	4.58e-23	Il33	19	29925114	29960718	+	2886	protein_coding	interleukin 33 [Source:MGI Symbol;Acc:MGI:1924375]	-
ENSMUSG00000030020	1231.09	1559.49	1404.31	1224.6	2810.19	2645.22	3197.97	3086.89	1354.87	2935.07	-1.11514	2.2e-24	4.64e-23	Prickle2	6	92370908	92706155	-	8631	protein_coding	prickle planar cell polarity protein 2 [Source:MGI Symbol;Acc:MGI:1925144]	-
ENSMUSG00000006920	1324.65	1433.18	1480.16	1352.52	2284.21	2552.4	2649.43	2496.89	1397.63	2495.73	-0.836495	2.22e-24	4.67e-23	Ezh1	11	101191115	101226463	-	7440	protein_coding	enhancer of zeste 1 polycomb repressive complex 2 subunit [Source:MGI Symbol;Acc:MGI:1097695]	-
ENSMUSG00000031490	2186.84	2011.03	2026.92	2303.47	1201.38	1076.25	1147.99	1229.38	2132.06	1163.75	0.873133	2.24e-24	4.71e-23	Eif4ebp1	8	27260329	27276674	+	2196	protein_coding	eukaryotic translation initiation factor 4E binding protein 1 [Source:MGI Symbol;Acc:MGI:103267]	-
ENSMUSG00000054766	5647.29	4945.02	5602.48	5670.08	3293.33	3014.5	3133.88	3262.76	5466.22	3176.12	0.783164	2.3e-24	4.83e-23	Set	2	30057378	30072577	+	4070	protein_coding	SET nuclear oncogene [Source:MGI Symbol;Acc:MGI:1860267]	-
ENSMUSG00000026582	195.614	124.322	167.506	339.701	19.9233	12.8361	18.8504	25.9912	206.786	19.4002	3.40783	2.31e-24	4.85e-23	Sele	1	164048234	164057677	+	2912	protein_coding	selectin, endothelial cell [Source:MGI Symbol;Acc:MGI:98278]	-
ENSMUSG00000028367	13232.6	10015.3	9915.49	12925.4	5310.56	4663.44	4703.18	5219.03	11522.2	4974.05	1.21189	2.37e-24	4.98e-23	Txn1	4	57943373	57956411	-	1051	protein_coding	thioredoxin 1 [Source:MGI Symbol;Acc:MGI:98874]	-
ENSMUSG00000042726	4504.44	4032.99	3949.55	5834.69	1927.58	1818.77	1846.4	1888.69	4580.42	1870.36	1.29213	2.38e-24	4.98e-23	Trafd1	5	121371725	121385632	-	4486	protein_coding	TRAF type zinc finger domain containing 1 [Source:MGI Symbol;Acc:MGI:1923551]	-
ENSMUSG00000036606	12878.6	12599.3	12791.5	13400.4	6707.19	7888.25	7698.51	7825.08	12917.4	7529.76	0.778582	2.39e-24	5e-23	Plxnb2	15	89155549	89180788	-	7720	protein_coding	plexin B2 [Source:MGI Symbol;Acc:MGI:2154239]	-
ENSMUSG00000106957	4743.64	3750.53	4232.94	4251.51	1980.38	2282.84	2051.87	1804.65	4244.66	2029.94	1.06436	2.66e-24	5.56e-23	Gm43085	5	90803261	90806392	+	3132	TEC	predicted gene 43085 [Source:MGI Symbol;Acc:MGI:5663222]	-
ENSMUSG00000029833	611.294	585.803	644.738	613.35	1100.76	1184.87	1059.39	1088.16	613.796	1108.3	-0.85252	2.67e-24	5.59e-23	Trim24	6	37870811	37966296	+	8521	protein_coding	tripartite motif-containing 24 [Source:MGI Symbol;Acc:MGI:109275]	-
ENSMUSG00000018800	1032.29	1096.02	973.428	925.791	1761.22	2093.27	1931.23	2052.44	1006.88	1959.54	-0.960566	2.74e-24	5.73e-23	Abca5	11	110269369	110337716	-	11437	protein_coding	ATP-binding cassette, sub-family A (ABC1), member 5 [Source:MGI Symbol;Acc:MGI:2386607]	-
ENSMUSG00000022579	2415.41	2439.69	2330.33	1791.82	4673.02	5278.58	4962.37	4738.19	2244.31	4913.04	-1.13028	2.77e-24	5.78e-23	Gpihbp1	15	75596628	75599481	+	2554	protein_coding	GPI-anchored HDL-binding protein 1 [Source:MGI Symbol;Acc:MGI:1915703]	-
ENSMUSG00000028327	154.152	102.441	102.189	116.379	17.931	16.7856	21.678	17.3275	118.79	18.4305	2.6874	2.83e-24	5.91e-23	Stra6l	4	45848664	45887008	+	9567	protein_coding	STRA6-like [Source:MGI Symbol;Acc:MGI:1921402]	-
ENSMUSG00000066150	5441.04	4516.36	4265.6	5718.31	1969.42	2319.38	2219.64	2322.75	4985.33	2207.8	1.17495	3.09e-24	6.43e-23	Slc31a1	4	62360727	62391769	+	4280	protein_coding	solute carrier family 31, member 1 [Source:MGI Symbol;Acc:MGI:1333843]	-
ENSMUSG00000080917	137.142	75.5875	151.703	80.7315	8.9655	7.89911	7.54017	7.79735	111.291	8.05053	3.79001	3.14e-24	6.54e-23	Gm15925	7	3788883	3799631	-	1881	unprocessed_pseudogene	predicted gene 15925 [Source:MGI Symbol;Acc:MGI:3801830]	-
ENSMUSG00000027423	4829.75	3753.52	3936.91	4621.62	1942.52	2151.52	2035.85	2167.66	4285.45	2074.39	1.0466	3.21e-24	6.66e-23	Snx5	2	144250123	144270906	-	4177	protein_coding	sorting nexin 5 [Source:MGI Symbol;Acc:MGI:1916428]	-
ENSMUSG00000039208	1405.44	913.018	1174.65	1222.51	458.237	481.846	461.835	456.578	1178.9	464.624	1.34313	3.54e-24	7.36e-23	Metrnl	11	121701544	121716306	+	1586	protein_coding	meteorin, glial cell differentiation regulator-like [Source:MGI Symbol;Acc:MGI:2384806]	-
ENSMUSG00000040350	76.5446	71.6093	84.2795	54.52	245.057	288.318	224.32	231.321	71.7383	247.254	-1.78474	3.63e-24	7.54e-23	Trim7	11	48826140	48852209	+	7597	protein_coding	tripartite motif-containing 7 [Source:MGI Symbol;Acc:MGI:2137353]	-
ENSMUSG00000022881	374.218	294.394	312.888	405.755	82.6818	74.0542	91.4245	123.891	346.813	93.013	1.89411	4.12e-24	8.55e-23	Rfc4	16	23113943	23127737	-	1533	protein_coding	replication factor C (activator 1) 4 [Source:MGI Symbol;Acc:MGI:2146571]	-
ENSMUSG00000008734	490.098	478.39	482.5	513.746	839.768	901.486	898.223	916.622	491.183	889.025	-0.856393	4.22e-24	8.74e-23	Gprc5b	7	118972047	118995211	-	4630	protein_coding	G protein-coupled receptor, family C, group 5, member B [Source:MGI Symbol;Acc:MGI:1927596]	-
ENSMUSG00000039096	63.7871	85.5333	88.4935	54.52	261.992	279.431	245.998	234.787	73.0835	255.552	-1.80395	4.46e-24	9.23e-23	Rsad1	11	94539798	94549255	-	4391	protein_coding	radical S-adenosyl methionine domain containing 1 [Source:MGI Symbol;Acc:MGI:3039628]	-
ENSMUSG00000028111	2108.17	3221.42	3245.81	2322.34	419.386	847.18	617.351	712.158	2724.44	649.019	2.06949	4.47e-24	9.24e-23	Ctsk	3	95499256	95509362	+	1512	protein_coding	cathepsin K [Source:MGI Symbol;Acc:MGI:107823]	-
ENSMUSG00000019027	79.7339	114.376	97.9749	74.4408	268.965	320.902	386.434	395.066	91.6314	342.841	-1.903	4.57e-24	9.44e-23	Dnah1	14	31260375	31323896	-	13043	protein_coding	dynein, axonemal, heavy chain 1 [Source:MGI Symbol;Acc:MGI:107721]	-
ENSMUSG00000051451	2156.01	2087.61	2024.82	1888.28	3841.22	3508.19	3498.64	3375.39	2039.18	3555.86	-0.802067	4.65e-24	9.6e-23	Crebzf	7	90442729	90447994	+	4174	protein_coding	CREB/ATF bZIP transcription factor [Source:MGI Symbol;Acc:MGI:2675296]	TF_bZIP
ENSMUSG00000031262	178.604	133.273	139.061	205.498	21.9157	18.7604	19.7929	38.1204	164.109	24.6473	2.72462	4.75e-24	9.79e-23	Cenpi	X	134308084	134362639	+	5681	protein_coding	centromere protein I [Source:MGI Symbol;Acc:MGI:2147897]	-
ENSMUSG00000017548	2036.94	1879.74	1915.25	2146.2	1201.38	1131.55	1104.63	1098.56	1994.53	1134.03	0.814769	4.88e-24	1.01e-22	Suz12	11	79993106	80034123	+	4945	protein_coding	SUZ12 polycomb repressive complex 2 subunit [Source:MGI Symbol;Acc:MGI:1261758]	-
ENSMUSG00000078780	140.332	111.392	142.222	105.895	26.8965	23.6973	24.5055	21.6593	124.96	24.1897	2.37128	5.02e-24	1.04e-22	Gm5150	3	15946870	16006437	-	1213	protein_coding	predicted gene 5150 [Source:MGI Symbol;Acc:MGI:3779469]	-
ENSMUSG00000020023	1866.84	2369.07	2013.23	2304.52	4321.37	3967.33	4615.53	4570.12	2138.41	4368.59	-1.03056	5.36e-24	1.1e-22	Tmcc3	10	94311949	94590956	+	7153	protein_coding	transmembrane and coiled coil domains 3 [Source:MGI Symbol;Acc:MGI:2442900]	-
ENSMUSG00000057135	292.358	239.692	235.983	303.005	60.7662	71.092	83.8844	92.7019	267.759	77.1111	1.79147	5.98e-24	1.23e-22	Scimp	11	70790932	70812586	-	1080	protein_coding	SLP adaptor and CSK interacting membrane protein [Source:MGI Symbol;Acc:MGI:3610314]	-
ENSMUSG00000040327	579.4	581.825	648.952	601.817	1134.63	1172.03	1078.24	1047.44	602.999	1108.09	-0.877596	6.99e-24	1.44e-22	Cul9	17	46500572	46546388	-	12198	protein_coding	cullin 9 [Source:MGI Symbol;Acc:MGI:1925559]	-
ENSMUSG00000022488	4144.04	3682.9	4070.7	5104.96	1133.64	1531.44	1652.24	1749.21	4250.65	1516.63	1.48651	7.08e-24	1.45e-22	Nckap1l	15	103453794	103498810	+	5935	protein_coding	NCK associated protein 1 like [Source:MGI Symbol;Acc:MGI:1926063]	-
ENSMUSG00000031367	1258.73	1316.81	1366.38	1472.04	765.056	704.996	715.373	765.873	1353.49	737.825	0.875126	7.81e-24	1.6e-22	Ap1s2	X	163909017	163933666	+	4965	protein_coding	adaptor-related protein complex 1, sigma 2 subunit [Source:MGI Symbol;Acc:MGI:1889383]	-
ENSMUSG00000031007	3583.77	3400.45	3265.83	3550.09	1782.14	1986.63	1795.5	2100.09	3450.04	1916.09	0.848172	8.08e-24	1.66e-22	Atp6ap2	X	12587801	12617049	+	2618	protein_coding	ATPase, H+ transporting, lysosomal accessory protein 2 [Source:MGI Symbol;Acc:MGI:1917745]	-
ENSMUSG00000112843	97.807	66.6364	95.8679	103.798	9.96166	9.87389	10.3677	9.5301	91.0272	9.93335	3.19563	8.44e-24	1.73e-22	Gm46224	10	51526340	51531161	+	1242	lincRNA	predicted gene, 46224 [Source:MGI Symbol;Acc:MGI:5825861]	-
ENSMUSG00000022441	19.1361	32.8209	26.3373	29.3569	130.498	153.045	121.585	127.357	26.9128	133.121	-2.30237	8.65e-24	1.77e-22	Efcab6	15	83866712	84065379	-	6408	protein_coding	EF-hand calcium binding domain 6 [Source:MGI Symbol;Acc:MGI:1924877]	-
ENSMUSG00000044350	938.734	707.141	683.718	1193.15	244.061	284.368	237.515	220.925	880.686	246.717	1.83625	8.88e-24	1.82e-22	Lacc1	14	77024200	77036904	-	3644	protein_coding	laccase domain containing 1 [Source:MGI Symbol;Acc:MGI:2445077]	-
ENSMUSG00000020869	6510.54	5883.89	6661.24	7459.8	2489.42	2987.84	3379.88	3096.42	6628.87	2988.39	1.14926	9.14e-24	1.87e-22	Lrrc59	11	94629767	94645216	+	3073	protein_coding	leucine rich repeat containing 59 [Source:MGI Symbol;Acc:MGI:2138133]	-
ENSMUSG00000052681	12913.7	10591.2	11053.3	13865.9	5752.86	5710.07	6060.41	6240.48	12106	5940.96	1.02689	9.24e-24	1.89e-22	Rap1b	10	117813871	117846035	-	2884	protein_coding	RAS related protein 1b [Source:MGI Symbol;Acc:MGI:894315]	-
ENSMUSG00000110496	12.7574	22.8752	18.9629	27.26	113.563	142.184	111.217	122.159	20.4639	122.281	-2.57625	9.53e-24	1.94e-22	Gm45909	8	93190328	93191358	-	1031	TEC	predicted gene 45909 [Source:MGI Symbol;Acc:MGI:5805024]	-
ENSMUSG00000068749	3325.44	2508.31	2594.76	3248.13	1112.72	1089.09	1185.69	1394.86	2919.16	1195.59	1.28737	9.75e-24	1.99e-22	Psma5	3	108256926	108279974	+	1321	protein_coding	proteasome (prosome, macropain) subunit, alpha type 5 [Source:MGI Symbol;Acc:MGI:1347009]	-
ENSMUSG00000015312	6014.06	4473.59	4439.42	5242.31	2329.04	1817.78	1683.34	1591.53	5042.35	1855.42	1.44255	9.83e-24	2e-22	Gadd45b	10	80930073	80932204	+	1589	protein_coding	growth arrest and DNA-damage-inducible 45 beta [Source:MGI Symbol;Acc:MGI:107776]	-
ENSMUSG00000046711	1093.95	796.653	863.865	1036.93	294.865	413.716	330.825	354.346	947.849	348.438	1.44349	1.02e-23	2.07e-22	Hmga1	17	27556497	27563674	+	2125	protein_coding	high mobility group AT-hook 1 [Source:MGI Symbol;Acc:MGI:96160]	HMGI/HMGY
ENSMUSG00000030589	870.695	733.995	1150.42	1032.73	341.685	346.574	300.664	255.58	946.96	311.126	1.6067	1.04e-23	2.11e-22	Rasgrp4	7	29134851	29153961	+	6363	protein_coding	RAS guanyl releasing protein 4 [Source:MGI Symbol;Acc:MGI:2386851]	-
ENSMUSG00000018171	8247.68	5740.68	6417.89	7660.06	2144.75	2891.08	2587.22	2950	7016.57	2643.26	1.40831	1.09e-23	2.21e-22	Vmp1	11	86583865	86683836	-	3862	protein_coding	vacuole membrane protein 1 [Source:MGI Symbol;Acc:MGI:1923159]	-
ENSMUSG00000029249	2403.71	2075.67	2057.47	2470.18	895.554	1096.99	1134.8	1086.43	2251.76	1053.44	1.09562	1.1e-23	2.23e-22	Rest	5	77265491	77286432	+	7222	protein_coding	RE1-silencing transcription factor [Source:MGI Symbol;Acc:MGI:104897]	zf-C2H2
ENSMUSG00000037681	133.953	138.246	132.74	124.767	516.014	421.615	373.238	330.954	132.426	410.456	-1.63066	1.11e-23	2.26e-22	Esyt3	9	99309963	99358557	-	7138	protein_coding	extended synaptotagmin-like protein 3 [Source:MGI Symbol;Acc:MGI:1098699]	-
ENSMUSG00000038145	3439.19	3939.5	3374.34	3576.3	6005.89	7383.7	6855.9	7152.77	3582.33	6849.56	-0.935079	1.16e-23	2.35e-22	Snrk	9	122117266	122169702	+	5780	protein_coding	SNF related kinase [Source:MGI Symbol;Acc:MGI:108104]	-
ENSMUSG00000020758	293.421	316.274	299.192	232.758	620.612	666.488	732.339	774.537	285.411	698.494	-1.29139	1.21e-23	2.46e-22	Itgb4	11	115974709	116008412	+	7015	protein_coding	integrin beta 4 [Source:MGI Symbol;Acc:MGI:96613]	-
ENSMUSG00000022464	121.196	123.327	108.51	113.234	281.915	446.3	365.698	418.458	116.567	378.093	-1.69783	1.24e-23	2.52e-22	Slc38a4	15	96994820	97055956	-	4261	protein_coding	solute carrier family 38, member 4 [Source:MGI Symbol;Acc:MGI:1916604]	-
ENSMUSG00000044340	1008.9	1303.89	1152.52	1064.19	2571.11	2437.86	2201.73	2221.38	1132.37	2358.02	-1.05779	1.28e-23	2.59e-22	Phlpp1	1	106171752	106394250	+	6752	protein_coding	PH domain and leucine rich repeat protein phosphatase 1 [Source:MGI Symbol;Acc:MGI:2138327]	-
ENSMUSG00000061100	15009.1	12887.7	9060.05	12775.5	198.237	445.313	436.387	927.885	12433.1	501.956	4.63012	1.3e-23	2.63e-22	Retnla	16	48842551	48844461	+	599	protein_coding	resistin like alpha [Source:MGI Symbol;Acc:MGI:1888504]	-
ENSMUSG00000036412	142.458	179.023	258.106	245.34	21.9157	8.8865	35.8158	24.2584	206.232	22.7191	3.17751	1.33e-23	2.69e-22	Arsi	18	60911780	60918561	+	2975	protein_coding	arylsulfatase i [Source:MGI Symbol;Acc:MGI:2670959]	-
ENSMUSG00000024360	4852.08	4331.37	4453.12	5187.79	2295.17	2404.29	2579.68	2685.76	4706.09	2491.22	0.917422	1.36e-23	2.74e-22	Etf1	18	34902785	34932007	-	3709	protein_coding	eukaryotic translation termination factor 1 [Source:MGI Symbol;Acc:MGI:2385071]	-
ENSMUSG00000089804	108.438	88.517	100.082	77.5861	268.965	293.255	259.193	252.981	93.6558	268.598	-1.52021	1.41e-23	2.84e-22	Gm16136	15	37231793	37233309	-	1294	antisense	predicted gene 16136 [Source:MGI Symbol;Acc:MGI:3802137]	-
ENSMUSG00000070031	1237.47	1063.2	1033.48	1691.17	392.49	387.057	436.387	445.316	1256.33	415.312	1.59646	1.41e-23	2.84e-22	Sp140	1	85600378	85645037	+	3328	protein_coding	Sp140 nuclear body protein [Source:MGI Symbol;Acc:MGI:3702467]	SAND
ENSMUSG00000033577	1651.02	1885.71	1656.09	1654.47	3783.44	3618.78	3164.04	3060.89	1711.82	3406.79	-0.992555	1.42e-23	2.85e-22	Myo6	9	80165031	80311729	+	12078	protein_coding	myosin VI [Source:MGI Symbol;Acc:MGI:104785]	-
ENSMUSG00000022656	2359.06	2339.24	2190.21	2131.52	3772.48	3524.98	3713.53	3628.37	2255.01	3659.84	-0.698584	1.49e-23	2.99e-22	Nectin3	16	46387706	46498525	-	12747	protein_coding	nectin cell adhesion molecule 3 [Source:MGI Symbol;Acc:MGI:1930171]	-
ENSMUSG00000019124	254.085	309.312	292.871	215.983	628.581	663.526	732.339	636.784	268.063	665.307	-1.31078	1.52e-23	3.05e-22	Scrn1	6	54501173	54566489	-	8613	protein_coding	secernin 1 [Source:MGI Symbol;Acc:MGI:1917188]	-
ENSMUSG00000000416	102.059	143.219	91.654	106.943	467.202	321.889	362.871	372.54	110.969	381.125	-1.77816	1.54e-23	3.08e-22	Cttnbp2	6	18366478	18514843	-	8829	protein_coding	cortactin binding protein 2 [Source:MGI Symbol;Acc:MGI:1353467]	-
ENSMUSG00000045658	2000.79	1742.49	1814.12	2060.23	1069.88	945.919	931.211	864.64	1904.41	952.913	0.999336	1.54e-23	3.09e-22	Pid1	1	84036296	84364180	-	8172	protein_coding	phosphotyrosine interaction domain containing 1 [Source:MGI Symbol;Acc:MGI:2138391]	-
ENSMUSG00000034593	1851.95	1776.31	1936.32	2247.9	931.416	1040.71	971.739	1004.99	1953.12	987.214	0.984188	1.62e-23	3.24e-22	Myo5a	9	75071015	75223688	+	14803	protein_coding	myosin VA [Source:MGI Symbol;Acc:MGI:105976]	-
ENSMUSG00000070713	2382.45	2093.58	2266.07	1633.5	712.259	827.432	768.155	938.282	2093.9	811.532	1.36702	1.68e-23	3.37e-22	Gm10282	8	72304110	72305260	-	1151	protein_coding	predicted pseudogene 10282 [Source:MGI Symbol;Acc:MGI:3704312]	-
ENSMUSG00000038943	570.895	600.722	660.541	762.231	71.724	47.3947	99.9072	163.744	648.597	95.6926	2.75643	1.76e-23	3.52e-22	Prc1	7	80294450	80316259	+	8225	protein_coding	protein regulator of cytokinesis 1 [Source:MGI Symbol;Acc:MGI:1858961]	-
ENSMUSG00000026691	21.2624	70.6147	27.3908	15.7269	707.278	790.899	947.234	906.226	33.7487	837.909	-4.63078	1.87e-23	3.73e-22	Fmo3	1	162953800	162984528	-	2413	protein_coding	flavin containing monooxygenase 3 [Source:MGI Symbol;Acc:MGI:1100496]	-
ENSMUSG00000030223	369.965	366.997	443.521	597.623	124.521	129.348	132.895	97.9001	444.527	121.166	1.87668	1.92e-23	3.84e-22	Ptpro	6	137252319	137463233	+	6723	protein_coding	protein tyrosine phosphatase, receptor type, O [Source:MGI Symbol;Acc:MGI:1097152]	-
ENSMUSG00000049401	3193.61	2587.88	2490.46	3363.46	1399.61	1210.54	1248.84	1286.56	2908.85	1286.39	1.1771	2.02e-23	4.04e-22	Ogfr	2	180589245	180595836	+	2580	protein_coding	opioid growth factor receptor [Source:MGI Symbol;Acc:MGI:1919325]	-
ENSMUSG00000090136	999.332	716.093	677.397	811.509	297.854	293.255	316.687	324.89	801.083	308.171	1.3775	2.36e-23	4.71e-22	Gm10177	9	37252922	37253365	+	444	transcribed_processed_pseudogene	predicted gene 10177 [Source:MGI Symbol;Acc:MGI:3704330]	-
ENSMUSG00000063524	7013.4	5075.31	5205.31	6985.9	1726.36	2012.3	2275.25	2538.47	6069.98	2138.09	1.50513	2.42e-23	4.83e-22	Eno1	4	150236721	150248879	+	5379	protein_coding	enolase 1, alpha non-neuron [Source:MGI Symbol;Acc:MGI:95393]	-
ENSMUSG00000044701	160.531	84.5387	109.563	272.6	9.96166	8.8865	10.3677	11.2628	156.808	10.1197	3.95049	2.46e-23	4.91e-22	Il27	7	126589010	126594941	-	1021	protein_coding	interleukin 27 [Source:MGI Symbol;Acc:MGI:2384409]	-
ENSMUSG00000057465	230.697	272.513	251.785	228.565	0	0	0	2.59912	245.89	0.649779	8.44059	2.52e-23	5.01e-22	Saa2	7	46751790	46754313	+	2518	protein_coding	serum amyloid A 2 [Source:MGI Symbol;Acc:MGI:98222]	-
ENSMUSG00000031442	1424.58	1571.43	1309.49	1501.4	3012.41	3403.53	3576.87	2668.43	1451.72	3165.31	-1.12435	2.56e-23	5.1e-22	Mcf2l	8	12873806	13020905	+	12760	protein_coding	mcf.2 transforming sequence-like [Source:MGI Symbol;Acc:MGI:103263]	-
ENSMUSG00000016308	1559.6	1431.19	1447.5	1619.87	857.699	780.038	807.74	886.299	1514.54	832.944	0.862119	2.58e-23	5.12e-22	Ube2a	X	36873900	36884222	+	2272	protein_coding	ubiquitin-conjugating enzyme E2A [Source:MGI Symbol;Acc:MGI:102959]	-
ENSMUSG00000037447	1696.74	1562.47	1834.13	2421.95	657.47	611.194	640.914	791.865	1878.82	675.361	1.47556	2.62e-23	5.2e-22	Arid5a	1	36307733	36324029	+	12540	protein_coding	AT rich interactive domain 5A (MRF1-like) [Source:MGI Symbol;Acc:MGI:2443039]	ARID
ENSMUSG00000070394	3254.21	2591.86	2362.99	2712.37	1261.15	1143.4	1280.89	1331.61	2730.36	1254.26	1.122	2.66e-23	5.28e-22	Tmem256	11	69838514	69839618	+	1105	protein_coding	transmembrane protein 256 [Source:MGI Symbol;Acc:MGI:1916436]	-
ENSMUSG00000021238	1005.71	1124.86	897.577	838.769	1984.36	2441.81	2262.05	2031.64	966.73	2179.97	-1.17281	2.68e-23	5.32e-22	Aldh6a1	12	84430717	84451004	-	5784	protein_coding	aldehyde dehydrogenase family 6, subfamily A1 [Source:MGI Symbol;Acc:MGI:1915077]	-
ENSMUSG00000029135	5330.48	4832.63	5775.25	7328.75	1740.3	2405.28	2233.77	2211.85	5816.78	2147.8	1.43728	2.69e-23	5.33e-22	Fosl2	5	32135801	32157842	+	9680	protein_coding	fos-like antigen 2 [Source:MGI Symbol;Acc:MGI:102858]	TF_bZIP
ENSMUSG00000025558	4302.44	4875.4	4445.74	4142.47	7341.75	8304.93	7658.93	7657	4441.51	7740.65	-0.80132	2.83e-23	5.59e-22	Dock9	14	121542046	121797837	-	13245	protein_coding	dedicator of cytokinesis 9 [Source:MGI Symbol;Acc:MGI:106321]	-
ENSMUSG00000034343	2000.79	1601.26	1561.28	1977.4	687.355	759.302	713.488	876.769	1785.18	759.229	1.23284	2.83e-23	5.59e-22	Ube2f	1	91250304	91290337	+	8842	protein_coding	ubiquitin-conjugating enzyme E2F (putative) [Source:MGI Symbol;Acc:MGI:1915171]	-
ENSMUSG00000032514	191.361	361.03	307.62	230.662	818.849	936.045	1055.62	1103.76	272.668	978.569	-1.84295	2.98e-23	5.89e-22	Ttc21a	9	119937606	119967793	+	5388	protein_coding	tetratricopeptide repeat domain 21A [Source:MGI Symbol;Acc:MGI:1921302]	-
ENSMUSG00000034573	1630.82	1658.95	1643.45	1585.27	2516.32	2480.32	2650.37	2528.94	1629.62	2543.99	-0.642548	3.29e-23	6.49e-22	Ptpn13	5	103425192	103598303	+	12102	protein_coding	protein tyrosine phosphatase, non-receptor type 13 [Source:MGI Symbol;Acc:MGI:103293]	-
ENSMUSG00000045362	493.287	334.177	348.706	319.781	71.724	91.8272	119.7	102.232	373.988	96.3708	1.95417	3.31e-23	6.53e-22	Tnfrsf26	7	143607659	143628722	-	3218	protein_coding	tumor necrosis factor receptor superfamily, member 26 [Source:MGI Symbol;Acc:MGI:2651928]	-
ENSMUSG00000055493	181.793	204.882	174.88	135.252	448.275	426.552	453.353	450.514	174.202	444.673	-1.35117	3.37e-23	6.64e-22	Epm2a	10	11343404	11459644	+	3287	protein_coding	epilepsy, progressive myoclonic epilepsy, type 2 gene alpha [Source:MGI Symbol;Acc:MGI:1341085]	-
ENSMUSG00000023048	3998.39	3527.75	3655.62	4173.92	2297.16	2050.81	2073.55	2054.17	3838.92	2118.92	0.857435	3.42e-23	6.73e-22	Prr13	15	102459028	102462806	+	1562	protein_coding	proline rich 13 [Source:MGI Symbol;Acc:MGI:1913401]	-
ENSMUSG00000024299	3066.04	3400.45	3909.52	2695.59	10597.2	8533.02	7712.65	7641.41	3267.9	8621.07	-1.39945	3.63e-23	7.14e-22	Adamts10	17	33524204	33553782	+	5453	protein_coding	a disintegrin-like and metallopeptidase (reprolysin type) with thrombospondin type 1 motif, 10 [Source:MGI Symbol;Acc:MGI:2449112]	-
ENSMUSG00000039062	4124.9	2890.23	3008.78	3848.9	1487.28	1496.88	1454.31	1328.15	3468.2	1441.65	1.26654	3.64e-23	7.15e-22	Anpep	7	79821803	79861059	-	4135	protein_coding	alanyl (membrane) aminopeptidase [Source:MGI Symbol;Acc:MGI:5000466]	-
ENSMUSG00000051735	1050.36	967.72	1031.37	1133.39	527.968	503.569	531.582	594.332	1045.71	539.363	0.95413	3.69e-23	7.24e-22	Rinl	7	28788969	28798963	+	3624	protein_coding	Ras and Rab interactor-like [Source:MGI Symbol;Acc:MGI:2444024]	-
ENSMUSG00000031709	1248.1	924.953	980.803	1445.83	283.907	364.347	405.284	398.531	1149.92	363.017	1.66262	3.76e-23	7.38e-22	Tbc1d9	8	83165352	83272934	+	5887	protein_coding	TBC1 domain family, member 9 [Source:MGI Symbol;Acc:MGI:1918560]	-
ENSMUSG00000034663	1407.57	1331.73	1490.69	1701.65	762.067	682.286	755.902	742.481	1482.91	735.684	1.01106	3.86e-23	7.57e-22	Bmp2k	5	96997689	97091867	+	8480	protein_coding	BMP2 inducible kinase [Source:MGI Symbol;Acc:MGI:2155456]	-
ENSMUSG00000021464	192.425	220.795	233.876	247.437	79.6933	78.0038	73.5166	66.7107	223.633	74.4811	1.58864	3.87e-23	7.58e-22	Ror2	13	53109312	53286124	-	4242	protein_coding	receptor tyrosine kinase-like orphan receptor 2 [Source:MGI Symbol;Acc:MGI:1347521]	-
ENSMUSG00000018654	2439.86	2230.83	2493.62	3284.83	1018.08	1098.96	1077.3	1176.53	2612.28	1092.72	1.25713	3.99e-23	7.82e-22	Ikzf1	11	11685003	11772926	+	5777	protein_coding	IKAROS family zinc finger 1 [Source:MGI Symbol;Acc:MGI:1342540]	zf-C2H2
ENSMUSG00000040488	2871.48	6333.44	5464.47	3462.02	21435.5	20423.2	18070	16761.7	4532.85	19172.6	-2.0805	4.03e-23	7.89e-22	Ltbp4	7	27305136	27337692	-	6463	protein_coding	latent transforming growth factor beta binding protein 4 [Source:MGI Symbol;Acc:MGI:1321395]	-
ENSMUSG00000021024	5177.39	4374.13	4252.96	5173.11	2411.72	2504.02	2503.34	2611.25	4744.4	2507.58	0.919792	4.09e-23	7.99e-22	Psma6	12	55384222	55418454	+	1234	protein_coding	proteasome (prosome, macropain) subunit, alpha type 6 [Source:MGI Symbol;Acc:MGI:1347006]	-
ENSMUSG00000060716	305.115	369.981	359.241	390.028	810.879	926.171	917.073	716.49	356.091	842.653	-1.24201	4.29e-23	8.39e-22	Plekhh1	12	79029163	79081655	+	6718	protein_coding	pleckstrin homology domain containing, family H (with MyTH4 domain) member 1 [Source:MGI Symbol;Acc:MGI:2144989]	-
ENSMUSG00000081684	5178.45	4566.08	4300.36	4192.8	1778.16	2257.17	2161.2	2319.28	4559.42	2128.95	1.09851	4.41e-23	8.61e-22	Rps2-ps13	X	52898588	52899469	+	882	processed_pseudogene	ribosomal protein S2, pseudogene 13 [Source:MGI Symbol;Acc:MGI:3705640]	-
ENSMUSG00000036943	4350.28	3634.17	3992.74	5691.05	1360.76	1500.83	1660.72	1838.44	4417.06	1590.19	1.47362	4.43e-23	8.64e-22	Rab8b	9	66843664	66919687	-	4733	protein_coding	RAB8B, member RAS oncogene family [Source:MGI Symbol;Acc:MGI:2442982]	-
ENSMUSG00000050520	30.8305	45.7504	42.1398	27.26	157.394	179.705	164.941	247.783	36.4951	187.456	-2.36007	4.61e-23	8.98e-22	Cldn8	16	88560828	88563183	-	2356	protein_coding	claudin 8 [Source:MGI Symbol;Acc:MGI:1859286]	-
ENSMUSG00000031881	113.754	160.126	153.81	103.798	465.21	391.006	508.019	647.18	132.872	502.854	-1.92002	4.62e-23	9e-22	Cdh16	8	104601911	104624396	-	3792	protein_coding	cadherin 16 [Source:MGI Symbol;Acc:MGI:106671]	-
ENSMUSG00000040913	995.08	883.181	1027.16	880.708	1853.87	1774.34	1705.96	1653.04	946.531	1746.8	-0.883998	4.69e-23	9.12e-22	Fbxw4	19	45578254	45660312	-	3158	protein_coding	F-box and WD-40 domain protein 4 [Source:MGI Symbol;Acc:MGI:1354698]	-
ENSMUSG00000062778	687.838	960.757	628.936	580.848	1906.66	2351.96	2199.84	2925.74	714.595	2346.05	-1.71486	4.76e-23	9.26e-22	Chia1	3	106113229	106132120	+	1903	protein_coding	chitinase, acidic 1 [Source:MGI Symbol;Acc:MGI:1932052]	-
ENSMUSG00000030199	1601.06	1592.31	1780.4	2140.96	781.991	678.336	844.499	680.969	1778.68	746.449	1.2528	4.8e-23	9.32e-22	Etv6	6	134035700	134270158	+	5983	protein_coding	ets variant 6 [Source:MGI Symbol;Acc:MGI:109336]	ETS
ENSMUSG00000020261	1427.77	1441.14	1414.84	1461.56	819.845	807.684	740.822	655.844	1436.33	756.049	0.926814	5.39e-23	1.05e-21	Slc36a1	11	55204350	55236330	+	5626	protein_coding	solute carrier family 36 (proton/amino acid symporter), member 1 [Source:MGI Symbol;Acc:MGI:2445299]	-
ENSMUSG00000040543	552.822	690.234	640.524	442.451	2122.83	1805.93	1475.99	1543.01	581.508	1736.94	-1.57823	5.43e-23	1.05e-21	Pitpnm3	11	72047528	72135778	-	9815	protein_coding	PITPNM family member 3 [Source:MGI Symbol;Acc:MGI:2685726]	-
ENSMUSG00000034883	74.4183	77.5767	106.403	125.815	7.96933	9.87389	7.54017	12.1292	96.0533	9.37815	3.34886	5.97e-23	1.16e-21	Lrr1	12	69168814	69179009	+	1500	protein_coding	leucine rich repeat protein 1 [Source:MGI Symbol;Acc:MGI:1916956]	-
ENSMUSG00000045664	1805.18	1344.66	1470.68	1608.34	627.585	778.063	673.903	706.094	1557.21	696.411	1.16075	6.37e-23	1.23e-21	Cdc42ep2	19	5917556	5924816	-	1491	protein_coding	CDC42 effector protein (Rho GTPase binding) 2 [Source:MGI Symbol;Acc:MGI:1929744]	-
ENSMUSG00000022440	661.26	708.136	667.915	687.791	314.789	302.141	221.492	220.925	681.275	264.837	1.36526	6.63e-23	1.28e-21	C1qtnf6	15	78523346	78531416	-	2702	protein_coding	C1q and tumor necrosis factor related protein 6 [Source:MGI Symbol;Acc:MGI:1919959]	-
ENSMUSG00000051518	925.977	859.311	992.391	882.804	420.382	443.338	479.743	503.363	915.121	461.706	0.985771	6.66e-23	1.29e-21	Rps19bp1	15	80260615	80264315	-	1083	protein_coding	ribosomal protein S19 binding protein 1 [Source:MGI Symbol;Acc:MGI:1913788]	-
ENSMUSG00000006235	68.0396	57.6852	54.7817	50.3261	277.93	240.923	186.619	192.335	57.7082	224.452	-1.95849	6.88e-23	1.33e-21	Epor	9	21958897	21963506	-	1989	protein_coding	erythropoietin receptor [Source:MGI Symbol;Acc:MGI:95408]	-
ENSMUSG00000022416	37.2092	19.8915	50.5677	33.5508	165.364	178.717	170.596	167.21	35.3048	170.472	-2.27584	7.12e-23	1.37e-21	Cacna1i	15	80287238	80398279	+	9862	protein_coding	calcium channel, voltage-dependent, alpha 1I subunit [Source:MGI Symbol;Acc:MGI:2178051]	-
ENSMUSG00000024027	247.707	287.432	151.703	203.402	824.826	776.088	736.109	646.314	222.561	745.834	-1.74355	7.22e-23	1.39e-21	Glp1r	17	30901867	30936510	+	1480	protein_coding	glucagon-like peptide 1 receptor [Source:MGI Symbol;Acc:MGI:99571]	-
ENSMUSG00000032344	288.105	288.426	298.139	362.768	107.586	76.029	98.9647	116.96	309.359	99.885	1.62838	7.39e-23	1.42e-21	Mb21d1	9	78430526	78443237	-	4126	protein_coding	Mab-21 domain containing 1 [Source:MGI Symbol;Acc:MGI:2442261]	-
ENSMUSG00000022610	688.901	703.163	750.088	531.57	1766.2	1679.55	1475.99	1430.38	668.43	1588.03	-1.24808	7.55e-23	1.45e-21	Mapk12	15	89130584	89140703	-	3805	protein_coding	mitogen-activated protein kinase 12 [Source:MGI Symbol;Acc:MGI:1353438]	-
ENSMUSG00000069873	213.687	108.408	112.724	138.397	0	1.97478	2.82756	0	143.304	1.20059	6.91949	7.58e-23	1.46e-21	4930438A08Rik	11	58274799	58294289	+	2093	protein_coding	RIKEN cDNA 4930438A08 gene [Source:MGI Symbol;Acc:MGI:1921238]	-
ENSMUSG00000026554	3096.87	3055.33	3023.53	2875.93	5408.19	5184.78	4769.16	4745.99	3012.91	5027.03	-0.738409	8.35e-23	1.61e-21	Dcaf8	1	172148084	172197005	+	12996	protein_coding	DDB1 and CUL4 associated factor 8 [Source:MGI Symbol;Acc:MGI:91860]	-
ENSMUSG00000021965	122.259	94.4844	97.9749	130.009	22.9118	19.7478	14.1378	19.0602	111.182	18.9644	2.55364	8.52e-23	1.64e-21	Ska3	14	57806561	57826185	-	2705	protein_coding	spindle and kinetochore associated complex subunit 3 [Source:MGI Symbol;Acc:MGI:3041235]	-
ENSMUSG00000027699	541.128	528.118	494.089	673.112	88.6588	91.8272	102.735	190.602	559.112	118.456	2.23471	8.57e-23	1.65e-21	Ect2	3	27097222	27153878	-	5386	protein_coding	ect2 oncogene [Source:MGI Symbol;Acc:MGI:95281]	-
ENSMUSG00000031502	34859.7	38572.5	37508.6	41466.6	22501.4	22989.4	21147.3	23268.2	38101.9	22476.6	0.761438	8.87e-23	1.7e-21	Col4a1	8	11198423	11312826	-	7464	protein_coding	collagen, type IV, alpha 1 [Source:MGI Symbol;Acc:MGI:88454]	-
ENSMUSG00000028266	4742.57	4087.69	4288.77	4787.27	2108.88	2606.71	2139.52	2281.16	4476.58	2284.07	0.970783	8.89e-23	1.7e-21	Lmo4	3	144188530	144205220	-	3530	protein_coding	LIM domain only 4 [Source:MGI Symbol;Acc:MGI:109360]	-
ENSMUSG00000021290	2970.35	2350.18	2246.05	2517.36	1148.58	1018.99	1224.33	1244.98	2520.98	1159.22	1.12048	9.17e-23	1.76e-21	Atp5mpl	12	111961375	111966977	-	1217	protein_coding	ATP synthase membrane subunit 6.8PL [Source:MGI Symbol;Acc:MGI:1917507]	-
ENSMUSG00000034248	4885.03	3306.96	3951.66	5172.06	1835.93	1642.03	1599.46	1650.44	4328.93	1681.97	1.36386	9.73e-23	1.86e-21	Slc25a37	14	69241848	69285112	-	6021	protein_coding	solute carrier family 25, member 37 [Source:MGI Symbol;Acc:MGI:1914962]	-
ENSMUSG00000020034	597.473	705.152	638.417	495.922	1475.32	1321.13	1319.53	1305.62	609.241	1355.4	-1.15313	1.01e-22	1.93e-21	Tcp11l2	10	84576626	84614359	+	3438	protein_coding	t-complex 11 (mouse) like 2 [Source:MGI Symbol;Acc:MGI:2444679]	-
ENSMUSG00000028393	1031.23	797.648	896.523	781.104	2248.35	2936.5	2665.45	1880.9	876.625	2432.8	-1.47257	1.04e-22	1.98e-21	Alad	4	62509169	62519918	-	1871	protein_coding	aminolevulinate, delta-, dehydratase [Source:MGI Symbol;Acc:MGI:96853]	-
ENSMUSG00000034911	2072.02	2112.47	2312.42	1560.11	6910.41	5098.88	5148.99	4838.69	2014.26	5499.24	-1.44891	1.04e-22	1.99e-21	Ushbp1	8	71384272	71395802	-	6461	protein_coding	USH1 protein network component harmonin binding protein 1 [Source:MGI Symbol;Acc:MGI:1922920]	-
ENSMUSG00000024039	6.37871	21.8806	12.6419	7.33923	113.563	122.436	131.01	91.8355	12.0601	114.711	-3.23826	1.1e-22	2.1e-21	Cbs	17	31612623	31637199	-	3343	protein_coding	cystathionine beta-synthase [Source:MGI Symbol;Acc:MGI:88285]	-
ENSMUSG00000040852	510.297	616.635	567.833	526.328	1013.1	1101.93	1225.28	1138.41	555.273	1119.68	-1.01162	1.12e-22	2.14e-21	Plekhh2	17	84511895	84622142	+	6886	protein_coding	pleckstrin homology domain containing, family H (with MyTH4 domain) member 2 [Source:MGI Symbol;Acc:MGI:2146813]	-
ENSMUSG00000027454	237.076	182.007	243.357	255.825	62.7585	57.2686	41.4709	72.7753	229.566	58.5683	1.9679	1.14e-22	2.17e-21	Gins1	2	150905400	150931280	+	1516	protein_coding	GINS complex subunit 1 (Psf1 homolog) [Source:MGI Symbol;Acc:MGI:1916520]	-
ENSMUSG00000113035	237.076	253.616	279.176	246.388	629.577	715.857	619.236	511.16	254.064	618.958	-1.2838	1.24e-22	2.37e-21	5830428M24Rik	12	69464787	69475550	-	2790	processed_transcript	RIKEN cDNA 5830428M24 gene [Source:MGI Symbol;Acc:MGI:1923312]	-
ENSMUSG00000032400	210.498	203.887	251.785	251.631	59.77	47.3947	54.6662	82.3054	229.45	61.0341	1.90483	1.26e-22	2.41e-21	Zwilch	9	64137144	64173104	-	4283	protein_coding	zwilch kinetochore protein [Source:MGI Symbol;Acc:MGI:1915264]	-
ENSMUSG00000009772	1215.15	1015.46	1140.93	1532.85	458.237	526.278	394.916	394.2	1226.1	443.408	1.46793	1.31e-22	2.5e-21	Nuak2	1	132316126	132333488	+	3920	protein_coding	NUAK family, SNF1-like kinase, 2 [Source:MGI Symbol;Acc:MGI:1921387]	-
ENSMUSG00000022385	177.541	136.256	188.575	196.062	28.8888	31.5965	23.563	49.3832	174.609	33.3579	2.37999	1.35e-22	2.56e-21	Gtse1	15	85859745	85876573	+	2742	protein_coding	G two S phase expressed protein 1 [Source:MGI Symbol;Acc:MGI:1352755]	-
ENSMUSG00000042747	2754.54	2345.2	2445.16	2268.87	1282.07	1356.67	1379.85	1394.86	2453.44	1353.36	0.857997	1.37e-22	2.61e-21	Krtcap2	3	89245966	89249906	+	1522	protein_coding	keratinocyte associated protein 2 [Source:MGI Symbol;Acc:MGI:1913309]	-
ENSMUSG00000026873	283.853	251.627	297.085	311.393	104.597	87.8776	101.792	119.559	285.99	103.457	1.46387	1.42e-22	2.7e-21	Phf19	2	34893757	34914026	-	5039	protein_coding	PHD finger protein 19 [Source:MGI Symbol;Acc:MGI:1921266]	-
ENSMUSG00000028048	2157.07	1703.7	1764.6	1933.36	863.676	1007.14	956.659	944.346	1889.68	942.955	1.00269	1.53e-22	2.91e-21	Gba	3	89202928	89208966	+	2559	protein_coding	glucosidase, beta, acid [Source:MGI Symbol;Acc:MGI:95665]	-
ENSMUSG00000028560	2069.89	1844.93	1992.16	2121.04	989.193	1090.08	1169.67	1141.88	2007.01	1097.7	0.870073	1.54e-22	2.92e-21	Usp1	4	98923810	98935543	+	3733	protein_coding	ubiquitin specific peptidase 1 [Source:MGI Symbol;Acc:MGI:2385198]	-
ENSMUSG00000022781	4087.69	3987.24	4284.56	4686.62	2236.39	2360.85	2362.9	2591.32	4261.53	2387.87	0.835393	1.56e-22	2.96e-21	Pak2	16	32016290	32079342	-	6795	protein_coding	p21 (RAC1) activated kinase 2 [Source:MGI Symbol;Acc:MGI:1339984]	-
ENSMUSG00000048170	1833.88	1846.92	1972.14	1967.96	1207.35	1118.71	1164.96	1180	1905.23	1167.76	0.706122	1.62e-22	3.06e-21	Mcmbp	7	128696441	128740495	-	5107	protein_coding	minichromosome maintenance complex binding protein [Source:MGI Symbol;Acc:MGI:1920977]	-
ENSMUSG00000029490	1060.99	518.173	613.133	931.034	190.268	189.579	195.102	191.468	780.833	191.604	2.02659	1.68e-22	3.18e-21	Mfsd7a	5	108441054	108448891	-	2508	protein_coding	major facilitator superfamily domain containing 7A [Source:MGI Symbol;Acc:MGI:2442629]	-
ENSMUSG00000070390	238.139	220.795	245.464	304.054	70.7278	71.092	88.597	53.7151	252.113	71.033	1.82974	1.7e-22	3.21e-21	Nlrp1b	11	71153102	71230733	-	6305	protein_coding	NLR family, pyrin domain containing 1B [Source:MGI Symbol;Acc:MGI:3582959]	-
ENSMUSG00000047507	132.89	136.256	119.045	79.6831	547.892	559.85	392.089	364.743	116.969	466.143	-1.99343	1.71e-22	3.23e-21	Baiap3	17	25242659	25256364	-	5112	protein_coding	BAI1-associated protein 3 [Source:MGI Symbol;Acc:MGI:2685783]	-
ENSMUSG00000097134	89.302	68.6255	82.1725	78.6346	0	1.97478	1.88504	5.19824	79.6837	2.26451	5.08224	1.77e-22	3.34e-21	1110002J07Rik	10	66912489	66920258	-	2513	lincRNA	RIKEN cDNA 1110002J07 gene [Source:MGI Symbol;Acc:MGI:1915738]	-
ENSMUSG00000019132	9153.46	8896.46	9661.59	9419.38	6185.2	6206.73	5854.94	5757.05	9282.72	6000.98	0.629422	1.83e-22	3.45e-21	BC005537	13	24801657	24816197	+	5849	protein_coding	cDNA sequence BC005537 [Source:MGI Symbol;Acc:MGI:2441726]	-
ENSMUSG00000024529	4518.26	5099.18	5098.91	6534.01	1460.38	1568.96	945.349	664.508	5312.59	1159.8	2.19593	1.86e-22	3.49e-21	Lox	18	52516069	52529867	-	4810	protein_coding	lysyl oxidase [Source:MGI Symbol;Acc:MGI:96817]	-
ENSMUSG00000002477	1345.91	1036.35	1254.71	1466.8	533.945	501.594	540.065	609.926	1275.94	546.382	1.22278	1.86e-22	3.49e-21	Snrpd1	18	10617796	10628230	+	837	protein_coding	small nuclear ribonucleoprotein D1 [Source:MGI Symbol;Acc:MGI:98344]	-
ENSMUSG00000029816	1927.43	1366.54	1110.38	1068.38	192.26	387.057	336.48	237.386	1368.19	288.296	2.24688	1.96e-22	3.68e-21	Gpnmb	6	49036546	49070929	+	6514	protein_coding	glycoprotein (transmembrane) nmb [Source:MGI Symbol;Acc:MGI:1934765]	-
ENSMUSG00000038011	131.827	226.763	252.839	157.269	583.754	750.416	855.809	863.774	192.174	763.438	-1.98982	2.08e-22	3.91e-21	Dnah10	5	124725085	124834308	+	16086	protein_coding	dynein, axonemal, heavy chain 10 [Source:MGI Symbol;Acc:MGI:1860299]	-
ENSMUSG00000036995	711.227	621.608	705.841	732.875	372.566	298.192	297.837	305.83	692.888	318.606	1.12136	2.1e-22	3.94e-21	Asap3	4	136206365	136245216	+	4225	protein_coding	ArfGAP with SH3 domain, ankyrin repeat and PH domain 3 [Source:MGI Symbol;Acc:MGI:2684986]	-
ENSMUSG00000071202	102.059	141.229	107.456	99.6038	314.789	304.116	303.492	293.7	112.587	304.024	-1.43076	2.13e-22	4e-21	Ccdc78	17	25786580	25790513	+	1651	protein_coding	coiled-coil domain containing 78 [Source:MGI Symbol;Acc:MGI:2685784]	-
ENSMUSG00000060989	812.223	923.958	854.384	986.602	411.417	319.914	426.019	417.592	894.292	393.735	1.18296	2.16e-22	4.04e-21	Gm11847	4	12232833	12233951	+	1119	processed_pseudogene	predicted gene 11847 [Source:MGI Symbol;Acc:MGI:3651787]	-
ENSMUSG00000074342	383.786	290.415	382.418	520.037	103.601	127.373	111.217	103.098	394.164	111.323	1.82439	2.21e-22	4.13e-21	I830077J02Rik	3	105924358	105932664	-	2865	protein_coding	RIKEN cDNA I830077J02 gene [Source:MGI Symbol;Acc:MGI:3588284]	-
ENSMUSG00000015957	161.594	194.936	141.168	177.19	392.49	399.893	442.985	473.906	168.722	427.318	-1.34043	2.3e-22	4.31e-21	Wnt11	7	98835112	98855195	+	4137	protein_coding	wingless-type MMTV integration site family, member 11 [Source:MGI Symbol;Acc:MGI:101948]	-
ENSMUSG00000022193	2034.81	1582.37	1671.89	1921.83	896.55	739.555	857.694	881.967	1802.73	843.941	1.09463	2.33e-22	4.36e-21	Psmb5	14	54614119	54618022	-	899	protein_coding	proteasome (prosome, macropain) subunit, beta type 5 [Source:MGI Symbol;Acc:MGI:1194513]	-
ENSMUSG00000029153	259.401	273.508	258.106	208.644	549.884	542.077	520.272	585.668	249.915	549.475	-1.13648	2.34e-22	4.37e-21	Ociad2	5	73322199	73341028	-	2722	protein_coding	OCIA domain containing 2 [Source:MGI Symbol;Acc:MGI:1916377]	-
ENSMUSG00000048922	217.939	205.877	268.641	274.697	33.8697	15.7982	41.4709	57.1806	241.788	37.0799	2.6966	2.44e-22	4.56e-21	Cdca2	14	67676331	67715841	-	5715	protein_coding	cell division cycle associated 2 [Source:MGI Symbol;Acc:MGI:1919787]	-
ENSMUSG00000021700	284.916	297.377	338.172	279.939	106.59	126.386	118.758	124.758	300.101	119.123	1.33199	2.5e-22	4.66e-21	Rab3c	13	110054187	110280996	-	12049	protein_coding	RAB3C, member RAS oncogene family [Source:MGI Symbol;Acc:MGI:1914545]	-
ENSMUSG00000026630	255.149	180.018	179.094	301.957	56.7815	54.3064	48.0686	41.5859	229.054	50.1856	2.19297	2.6e-22	4.84e-21	Batf3	1	191097847	191108945	+	1597	protein_coding	basic leucine zipper transcription factor, ATF-like 3 [Source:MGI Symbol;Acc:MGI:1925491]	TF_bZIP
ENSMUSG00000048865	4140.85	3358.67	4072.81	4966.56	1314.94	1512.68	1725.76	1842.77	4134.72	1599.04	1.37026	2.66e-22	4.96e-21	Arhgap30	1	171388954	171410298	+	8591	protein_coding	Rho GTPase activating protein 30 [Source:MGI Symbol;Acc:MGI:2684948]	-
ENSMUSG00000021134	8564.49	7416.53	8688.16	8854.26	26296.8	22447.3	18303.8	17147.2	8380.86	21048.8	-1.32855	2.7e-22	5.03e-21	Srsf5	12	80945504	80950507	+	3988	protein_coding	serine/arginine-rich splicing factor 5 [Source:MGI Symbol;Acc:MGI:98287]	-
ENSMUSG00000039232	1617	1265.1	1489.64	1808.6	718.236	575.648	653.167	678.37	1545.08	656.355	1.23487	2.84e-22	5.28e-21	Stx11	10	12938209	12964298	-	4209	protein_coding	syntaxin 11 [Source:MGI Symbol;Acc:MGI:1921982]	-
ENSMUSG00000041084	3754.94	3262.2	3325.88	3831.08	1710.42	1776.31	1891.64	2061.1	3543.52	1859.87	0.929611	3.07e-22	5.71e-21	Ostc	3	130695912	130709444	-	2751	protein_coding	oligosaccharyltransferase complex subunit (non-catalytic) [Source:MGI Symbol;Acc:MGI:1913607]	-
ENSMUSG00000036591	1740.33	2107.5	2082.76	1830.61	3690.8	3693.82	3623.99	3323.41	1940.3	3583	-0.884649	3.23e-22	6e-21	Arhgap21	2	20847919	20968881	-	9271	protein_coding	Rho GTPase activating protein 21 [Source:MGI Symbol;Acc:MGI:1918685]	-
ENSMUSG00000019996	617.672	673.326	582.582	551.491	1121.68	1140.43	1298.79	1165.27	606.268	1181.55	-0.962403	3.28e-22	6.09e-21	Map7	10	20148471	20281590	+	7935	protein_coding	microtubule-associated protein 7 [Source:MGI Symbol;Acc:MGI:1328328]	-
ENSMUSG00000037003	3517.86	4288.6	4187.64	3183.13	8417.61	8634.72	8208.42	7304.39	3794.31	8141.28	-1.10132	3.44e-22	6.38e-21	Tns2	15	102100413	102116401	+	5452	protein_coding	tensin 2 [Source:MGI Symbol;Acc:MGI:2387586]	-
ENSMUSG00000057265	48.9035	73.5984	51.6212	46.1323	184.291	191.554	240.343	248.649	55.0638	216.209	-1.97168	3.44e-22	6.38e-21	Bbof1	12	84409071	84442887	+	4257	protein_coding	basal body orientation factor 1 [Source:MGI Symbol;Acc:MGI:1920123]	-
ENSMUSG00000025779	264.717	202.893	180.147	211.789	44.8275	40.483	68.804	36.3877	214.887	47.6255	2.17473	3.53e-22	6.54e-21	Ly96	1	16688051	16709611	+	1021	protein_coding	lymphocyte antigen 96 [Source:MGI Symbol;Acc:MGI:1341909]	-
ENSMUSG00000020275	1484.11	1246.2	1526.51	1852.63	524.98	607.244	586.248	697.43	1527.36	603.976	1.33777	3.54e-22	6.55e-21	Rel	11	23736847	23770970	-	7466	protein_coding	reticuloendotheliosis oncogene [Source:MGI Symbol;Acc:MGI:97897]	RHD
ENSMUSG00000022035	1121.59	941.861	983.963	1212.02	412.413	477.896	446.755	532.819	1064.86	467.471	1.18672	3.55e-22	6.56e-21	Ccdc25	14	65837302	65866607	+	4897	protein_coding	coiled-coil domain containing 25 [Source:MGI Symbol;Acc:MGI:1914429]	-
ENSMUSG00000025132	20393.8	20581.7	21286.9	21202	12768.9	14015	13625.1	12286	20866.1	13173.7	0.663532	3.58e-22	6.62e-21	Arhgdia	11	120578104	120581624	-	2258	protein_coding	Rho GDP dissociation inhibitor (GDI) alpha [Source:MGI Symbol;Acc:MGI:2178103]	-
ENSMUSG00000029426	12100.4	12254.1	11203.9	11345.4	6760.98	7216.83	7299.83	7688.19	11726	7241.46	0.695284	3.63e-22	6.7e-21	Scarb2	5	92441314	92506833	-	6285	protein_coding	scavenger receptor class B, member 2 [Source:MGI Symbol;Acc:MGI:1196458]	-
ENSMUSG00000016933	2317.6	2532.18	2637.95	2469.13	5313.55	4592.35	4551.43	4205.37	2489.21	4665.68	-0.906235	3.65e-22	6.73e-21	Plcg1	2	160731300	160775760	+	7857	protein_coding	phospholipase C, gamma 1 [Source:MGI Symbol;Acc:MGI:97615]	-
ENSMUSG00000038637	137.142	153.164	148.543	146.785	317.777	333.738	360.043	322.291	146.408	333.462	-1.18701	3.67e-22	6.76e-21	Lrrc56	7	141194157	141210055	+	6068	protein_coding	leucine rich repeat containing 56 [Source:MGI Symbol;Acc:MGI:1917802]	-
ENSMUSG00000085396	1767.97	1595.3	1905.77	1506.64	5308.57	4601.23	3812.5	3527.87	1693.92	4312.54	-1.34809	3.78e-22	6.97e-21	Firre	X	50555744	50635321	-	8247	processed_transcript	functional intergenic repeating RNA element [Source:MGI Symbol;Acc:MGI:2147989]	-
ENSMUSG00000033731	26.578	43.7612	30.5513	19.9208	134.482	150.083	148.918	181.938	30.2028	153.856	-2.3456	3.84e-22	7.07e-21	3300002A11Rik	12	99341154	99361827	+	726	antisense	RIKEN cDNA 3300002A11 gene [Source:MGI Symbol;Acc:MGI:1919073]	-
ENSMUSG00000044068	569.832	590.776	515.159	421.481	1088.81	1172.03	1134.8	1218.12	524.312	1153.44	-1.13732	4.01e-22	7.38e-21	Zrsr1	11	22972005	22976496	+	4492	protein_coding	zinc finger (CCCH type), RNA binding motif and serine/arginine rich 1 [Source:MGI Symbol;Acc:MGI:98885]	-
ENSMUSG00000028896	580.463	508.227	637.364	617.544	283.907	250.797	260.136	284.17	585.899	269.753	1.11819	4.03e-22	7.4e-21	Rcc1	4	132331919	132353605	-	3848	protein_coding	regulator of chromosome condensation 1 [Source:MGI Symbol;Acc:MGI:1913989]	-
ENSMUSG00000022816	5535.66	6755.14	6983.61	6745.8	3386.97	3602.98	3331.81	3626.64	6505.05	3487.1	0.899521	4.04e-22	7.42e-21	Fstl1	16	37776873	37836514	+	4914	protein_coding	follistatin-like 1 [Source:MGI Symbol;Acc:MGI:102793]	-
ENSMUSG00000024056	262.59	242.676	226.501	301.957	18.9272	19.7478	33.9308	62.3788	258.431	33.7461	2.92552	4.15e-22	7.62e-21	Ndc80	17	71496100	71526857	-	6493	protein_coding	NDC80 kinetochore complex component [Source:MGI Symbol;Acc:MGI:1914302]	-
ENSMUSG00000024856	3165.97	2921.06	2898.16	2702.93	1177.47	1534.4	1537.25	1468.5	2922.03	1429.41	1.03135	4.26e-22	7.81e-21	Cdk2ap2	19	4097182	4099019	+	1636	protein_coding	CDK2-associated protein 2 [Source:MGI Symbol;Acc:MGI:1098779]	-
ENSMUSG00000005237	125.448	162.115	178.04	205.498	442.298	469.01	590.961	585.668	167.776	521.984	-1.63796	4.55e-22	8.34e-21	Dnah2	11	69420809	69549110	-	14968	protein_coding	dynein, axonemal, heavy chain 2 [Source:MGI Symbol;Acc:MGI:107731]	-
ENSMUSG00000034460	75.4815	106.419	100.082	100.652	276.934	255.734	267.676	330.088	95.6587	282.608	-1.56275	4.65e-22	8.52e-21	Six4	12	73099609	73113456	-	10855	protein_coding	sine oculis-related homeobox 4 [Source:MGI Symbol;Acc:MGI:106034]	Homeobox
ENSMUSG00000038668	933.419	1197.47	1448.55	1360.9	488.122	503.569	434.502	494.699	1235.09	480.223	1.36288	4.69e-22	8.59e-21	Lpar1	4	58435255	58553898	-	4289	protein_coding	lysophosphatidic acid receptor 1 [Source:MGI Symbol;Acc:MGI:108429]	-
ENSMUSG00000015354	1117.34	2169.16	1934.21	1158.55	5901.29	6265.97	5805.93	5439.09	1594.82	5853.07	-1.87565	4.7e-22	8.59e-21	Pcolce2	9	95637601	95698096	+	4625	protein_coding	procollagen C-endopeptidase enhancer 2 [Source:MGI Symbol;Acc:MGI:1923727]	-
ENSMUSG00000024424	434.816	360.035	280.229	545.2	88.6588	108.613	98.9647	113.495	405.07	102.433	1.98233	4.9e-22	8.96e-21	Ttc39c	18	12599926	12737050	+	5197	protein_coding	tetratricopeptide repeat domain 39C [Source:MGI Symbol;Acc:MGI:1919997]	-
ENSMUSG00000026604	1506.44	1742.49	1762.5	1488.82	2921.76	3139.9	3073.56	2799.25	1625.06	2983.62	-0.876351	4.91e-22	8.97e-21	Ptpn14	1	189728268	189876695	+	13413	protein_coding	protein tyrosine phosphatase, non-receptor type 14 [Source:MGI Symbol;Acc:MGI:102467]	-
ENSMUSG00000030107	1366.11	1081.1	903.898	1899.81	388.505	337.687	328.94	335.286	1312.73	347.605	1.91719	5.05e-22	9.22e-21	Usp18	6	121245906	121270917	+	2790	protein_coding	ubiquitin specific peptidase 18 [Source:MGI Symbol;Acc:MGI:1344364]	-
ENSMUSG00000057561	3753.87	3334.8	3502.87	3902.37	1634.71	1725.96	1846.4	2107.88	3623.48	1828.74	0.986096	5.3e-22	9.67e-21	Eif1a	18	46597704	46610225	+	2879	protein_coding	eukaryotic translation initiation factor 1A [Source:MGI Symbol;Acc:MGI:95298]	-
ENSMUSG00000067916	341.261	284.448	337.118	355.428	145.44	125.398	107.447	109.163	329.564	121.862	1.43731	5.4e-22	9.84e-21	Zfp991	4	147132038	147180579	+	2917	protein_coding	zinc finger protein 991 [Source:MGI Symbol;Acc:MGI:3701604]	zf-C2H2
ENSMUSG00000025314	3833.61	3191.58	3528.15	5030.52	1481.3	1530.45	1692.77	1529.15	3895.97	1558.42	1.32183	5.55e-22	1.01e-20	Ptprj	2	90429754	90580647	-	8352	protein_coding	protein tyrosine phosphatase, receptor type, J [Source:MGI Symbol;Acc:MGI:104574]	-
ENSMUSG00000066621	1976.34	2060.76	2000.59	1734.16	4085.28	3753.07	3882.24	3264.49	1942.96	3746.27	-0.946988	5.78e-22	1.05e-20	Tecpr1	5	144194442	144223615	-	12772	protein_coding	tectonin beta-propeller repeat containing 1 [Source:MGI Symbol;Acc:MGI:1917631]	-
ENSMUSG00000031103	2008.23	1781.28	2024.82	2288.79	921.454	1031.82	1105.58	953.01	2025.78	1002.97	1.01412	5.79e-22	1.05e-20	Elf4	X	48411046	48463132	-	6148	protein_coding	E74-like factor 4 (ets domain transcription factor) [Source:MGI Symbol;Acc:MGI:1928377]	ETS
ENSMUSG00000059796	13637.7	11052.7	12376.4	13879.5	6130.41	5729.82	6521.3	7096.46	12736.6	6369.5	0.999623	5.9e-22	1.07e-20	Eif4a1	11	69666936	69672423	-	4334	protein_coding	eukaryotic translation initiation factor 4A1 [Source:MGI Symbol;Acc:MGI:95303]	-
ENSMUSG00000020566	661.26	631.554	557.298	444.548	1784.13	1685.47	1360.06	1345.48	573.665	1543.79	-1.42784	5.96e-22	1.08e-20	Atp6v1c2	12	17284721	17329359	-	2174	protein_coding	ATPase, H+ transporting, lysosomal V1 subunit C2 [Source:MGI Symbol;Acc:MGI:1916025]	-
ENSMUSG00000041515	4619.25	4101.62	4740.72	7289.95	1771.18	1903.69	1667.32	1592.39	5187.89	1733.65	1.58141	6.11e-22	1.11e-20	Irf8	8	120736358	120756694	+	7055	protein_coding	interferon regulatory factor 8 [Source:MGI Symbol;Acc:MGI:96395]	IRF
ENSMUSG00000024742	119.069	150.181	126.419	119.525	29.885	25.6721	27.3331	36.3877	128.798	29.8195	2.10671	6.21e-22	1.13e-20	Fen1	19	10199132	10204169	-	2422	protein_coding	flap structure specific endonuclease 1 [Source:MGI Symbol;Acc:MGI:102779]	-
ENSMUSG00000027452	865.379	1147.74	1049.28	801.025	2176.62	2224.59	2321.43	2040.31	965.855	2190.74	-1.18119	6.43e-22	1.16e-20	Acss1	2	150618105	150668500	-	4128	protein_coding	acyl-CoA synthetase short-chain family member 1 [Source:MGI Symbol;Acc:MGI:1915988]	-
ENSMUSG00000026385	4313.07	3952.43	3967.46	3769.22	2223.44	2306.54	2279.96	2549.73	4000.55	2339.92	0.773463	6.56e-22	1.19e-20	Dbi	1	120113280	120121078	-	1422	protein_coding	diazepam binding inhibitor [Source:MGI Symbol;Acc:MGI:94865]	-
ENSMUSG00000032481	1395.88	1440.14	1412.74	1494.06	907.508	861.003	899.165	884.566	1435.7	888.061	0.69307	6.95e-22	1.26e-20	Smarcc1	9	110117708	110240178	+	7832	protein_coding	SWI/SNF related, matrix associated, actin dependent regulator of chromatin, subfamily c, member 1 [Source:MGI Symbol;Acc:MGI:1203524]	MYB
ENSMUSG00000021610	4309.88	3864.91	4196.07	4361.6	2683.67	2476.37	2610.78	2471.76	4183.12	2560.65	0.708093	7.14e-22	1.29e-20	Clptm1l	13	73604006	73620605	+	3068	protein_coding	CLPTM1-like [Source:MGI Symbol;Acc:MGI:2442892]	-
ENSMUSG00000045382	1029.1	1074.14	1176.75	1116.61	1814.02	1830.62	1781.36	1806.39	1099.15	1808.1	-0.718091	7.29e-22	1.32e-20	Cxcr4	1	128588199	128592293	-	1808	protein_coding	chemokine (C-X-C motif) receptor 4 [Source:MGI Symbol;Acc:MGI:109563]	-
ENSMUSG00000044562	1652.09	1793.22	1813.06	1713.19	3699.76	3162.61	3328.04	2895.42	1742.89	3271.46	-0.908217	7.4e-22	1.34e-20	Rasip1	7	45627488	45639093	+	3202	protein_coding	Ras interacting protein 1 [Source:MGI Symbol;Acc:MGI:1917153]	-
ENSMUSG00000001999	952.555	867.268	816.458	795.782	425.363	476.909	435.445	434.053	858.016	442.942	0.954083	7.9e-22	1.43e-20	Blvra	2	127070665	127097084	+	2446	protein_coding	biliverdin reductase A [Source:MGI Symbol;Acc:MGI:88170]	-
ENSMUSG00000110266	9.56807	23.8698	16.8559	7.33923	128.505	90.8398	151.746	150.749	14.4082	130.46	-3.17239	8.17e-22	1.47e-20	Gm32742	9	51130307	51165517	-	8516	protein_coding	predicted gene, 32742 [Source:MGI Symbol;Acc:MGI:5591901]	-
ENSMUSG00000039568	1251.29	1185.53	1217.84	1166.94	1917.62	1906.65	1953.85	1841.91	1205.4	1905.01	-0.660251	8.33e-22	1.5e-20	Ubald1	16	4874778	4880315	-	5538	protein_coding	UBA-like domain containing 1 [Source:MGI Symbol;Acc:MGI:1916255]	-
ENSMUSG00000030341	6269.21	5837.15	6260.91	7131.63	3625.05	3454.87	3233.79	2920.54	6374.73	3308.56	0.946319	8.47e-22	1.53e-20	Tnfrsf1a	6	125349362	125362484	+	2591	protein_coding	tumor necrosis factor receptor superfamily, member 1a [Source:MGI Symbol;Acc:MGI:1314884]	-
ENSMUSG00000078202	140.332	162.115	182.254	106.943	462.221	425.565	418.479	400.264	147.911	426.632	-1.52748	9.22e-22	1.66e-20	Nrarp	2	25180758	25183339	+	2582	protein_coding	Notch-regulated ankyrin repeat protein [Source:MGI Symbol;Acc:MGI:1914372]	-
ENSMUSG00000039648	177.541	216.817	220.18	153.075	503.064	508.505	479.743	443.583	191.903	483.724	-1.33264	9.25e-22	1.66e-20	Kyat1	2	30185124	30205847	-	2923	protein_coding	kynurenine aminotransferase 1 [Source:MGI Symbol;Acc:MGI:1917516]	-
ENSMUSG00000034342	4389.62	4086.7	4271.92	5687.9	1962.45	2009.34	2207.38	2236.11	4609.04	2103.82	1.13129	9.44e-22	1.69e-20	Cbl	9	44142976	44234049	-	12345	protein_coding	Casitas B-lineage lymphoma [Source:MGI Symbol;Acc:MGI:88279]	-
ENSMUSG00000037601	752.688	640.505	732.178	777.958	324.75	298.192	299.722	382.07	725.832	326.183	1.15238	9.46e-22	1.7e-20	Nme1	11	93956979	93968521	-	3342	protein_coding	NME/NM23 nucleoside diphosphate kinase 1 [Source:MGI Symbol;Acc:MGI:97355]	-
ENSMUSG00000035596	1846.64	1788.24	1905.77	1846.34	1088.81	1170.06	1168.73	1184.33	1846.75	1152.98	0.679263	9.54e-22	1.71e-20	Mboat7	7	3677789	3693523	-	8339	protein_coding	membrane bound O-acyltransferase domain containing 7 [Source:MGI Symbol;Acc:MGI:1924832]	-
ENSMUSG00000028542	272.158	388.878	340.279	274.697	903.523	924.196	802.085	717.357	319.003	836.79	-1.39012	1e-21	1.79e-20	Slc6a9	4	117834506	117875198	+	5141	protein_coding	solute carrier family 6 (neurotransmitter transporter, glycine), member 9 [Source:MGI Symbol;Acc:MGI:95760]	-
ENSMUSG00000027018	1349.1	1083.09	1070.35	1423.81	537.93	460.123	495.766	581.336	1231.59	518.789	1.24665	1.02e-21	1.83e-20	Hat1	2	71388958	71441622	+	2886	protein_coding	histone aminotransferase 1 [Source:MGI Symbol;Acc:MGI:96013]	-
ENSMUSG00000025574	887.704	649.456	875.453	943.615	351.647	313.99	274.274	352.614	839.057	323.131	1.37616	1.06e-21	1.9e-20	Tk1	11	117815526	117826092	-	5198	protein_coding	thymidine kinase 1 [Source:MGI Symbol;Acc:MGI:98763]	-
ENSMUSG00000015437	542.191	377.938	793.281	813.606	73.7163	91.8272	152.688	123.025	631.754	110.314	2.51596	1.08e-21	1.93e-20	Gzmb	14	56258838	56262260	-	1436	protein_coding	granzyme B [Source:MGI Symbol;Acc:MGI:109267]	-
ENSMUSG00000037355	425.248	347.106	352.92	440.354	889.577	903.461	773.81	820.455	391.407	846.826	-1.11358	1.09e-21	1.94e-20	Uvssa	5	33378549	33419754	+	8666	protein_coding	UV stimulated scaffold protein A [Source:MGI Symbol;Acc:MGI:1918351]	-
ENSMUSG00000068742	953.618	1118.89	1171.49	984.505	2202.52	2554.38	2086.74	2003.92	1057.13	2211.89	-1.06482	1.11e-21	1.99e-20	Cry2	2	92403646	92434043	-	6320	protein_coding	cryptochrome 2 (photolyase-like) [Source:MGI Symbol;Acc:MGI:1270859]	-
ENSMUSG00000078249	770.761	579.836	562.566	716.099	176.321	233.024	218.665	273.774	657.316	225.446	1.54199	1.12e-21	2e-20	Hmga1b	11	120762794	120764419	+	1626	protein_coding	high mobility group AT-hook 1B [Source:MGI Symbol;Acc:MGI:96161]	HMGI/HMGY
ENSMUSG00000002844	2029.49	1833.99	2038.51	2115.8	1100.76	1076.25	1139.51	918.355	2004.45	1058.72	0.921272	1.12e-21	2.01e-20	Adprh	16	38444030	38452703	-	2966	protein_coding	ADP-ribosylarginine hydrolase [Source:MGI Symbol;Acc:MGI:1098234]	-
ENSMUSG00000018126	4.25248	7.95658	7.37446	4.19385	74.7125	65.1677	94.2521	74.508	5.94434	77.1601	-3.69289	1.13e-21	2.01e-20	Baiap2l2	15	79258195	79285537	-	2728	protein_coding	BAI1-associated protein 2-like 2 [Source:MGI Symbol;Acc:MGI:2652819]	-
ENSMUSG00000004791	420.995	397.829	470.912	364.865	144.444	174.768	131.953	105.697	413.65	139.216	1.57394	1.16e-21	2.06e-20	Pgf	12	85166635	85177790	-	2903	protein_coding	placental growth factor [Source:MGI Symbol;Acc:MGI:105095]	-
ENSMUSG00000010651	145.647	126.311	175.933	142.591	330.727	385.082	374.181	392.467	147.621	370.614	-1.32955	1.17e-21	2.08e-20	Acaa1b	9	119148023	119157093	-	1962	protein_coding	acetyl-Coenzyme A acyltransferase 1B [Source:MGI Symbol;Acc:MGI:3605455]	-
ENSMUSG00000004296	111.628	91.5007	105.349	223.322	14.9425	12.8361	12.2528	10.3965	132.95	12.607	3.4027	1.17e-21	2.08e-20	Il12b	11	44400063	44414033	+	1967	protein_coding	interleukin 12b [Source:MGI Symbol;Acc:MGI:96540]	-
ENSMUSG00000005312	4315.2	4656.59	4763.9	4495.8	2720.53	2622.51	2821.91	2983.79	4557.87	2787.18	0.709353	1.19e-21	2.11e-20	Ubqln1	13	58176156	58215653	-	4406	protein_coding	ubiquilin 1 [Source:MGI Symbol;Acc:MGI:1860276]	-
ENSMUSG00000086782	99.9332	111.392	119.045	102.749	389.501	316.952	325.17	257.313	108.28	322.234	-1.57181	1.19e-21	2.12e-20	E130102H24Rik	4	101346531	101356735	-	918	lincRNA	RIKEN cDNA E130102H24 gene [Source:MGI Symbol;Acc:MGI:1925116]	-
ENSMUSG00000033684	5572.87	5484.08	4759.69	4941.4	2662.75	3012.52	3010.41	3006.31	5189.51	2923	0.828076	1.22e-21	2.16e-20	Qsox1	1	155776029	155812889	-	8291	protein_coding	quiescin Q6 sulfhydryl oxidase 1 [Source:MGI Symbol;Acc:MGI:1330818]	-
ENSMUSG00000022615	82.9233	108.408	95.8679	46.1323	423.371	309.053	357.215	337.885	83.333	356.881	-2.09696	1.24e-21	2.19e-20	Tymp	15	89371931	89377039	-	2037	protein_coding	thymidine phosphorylase [Source:MGI Symbol;Acc:MGI:1920212]	-
ENSMUSG00000025746	482.656	223.779	376.097	881.756	0.996166	1.97478	9.42521	6.06461	491.072	4.61519	6.7211	1.25e-21	2.21e-20	Il6	5	30013114	30019981	+	2428	protein_coding	interleukin 6 [Source:MGI Symbol;Acc:MGI:96559]	-
ENSMUSG00000078451	63.7871	84.5387	68.4771	58.7138	245.057	189.579	247.883	216.593	68.8792	224.778	-1.70436	1.26e-21	2.23e-20	Ppil6	10	41490439	41514286	+	1169	protein_coding	peptidylprolyl isomerase (cyclophilin)-like 6 [Source:MGI Symbol;Acc:MGI:1920325]	-
ENSMUSG00000027993	636.808	686.255	637.364	727.632	1208.35	1387.28	1262.04	1174.8	672.015	1258.12	-0.904308	1.37e-21	2.42e-20	Trim2	3	84160439	84306877	-	19751	protein_coding	tripartite motif-containing 2 [Source:MGI Symbol;Acc:MGI:1933163]	-
ENSMUSG00000025854	2040.13	1362.56	1526.51	1255.01	421.378	614.156	482.571	398.531	1546.05	479.159	1.69039	1.43e-21	2.53e-20	Fam20c	5	138754514	138810077	+	6590	protein_coding	family with sequence similarity 20, member C [Source:MGI Symbol;Acc:MGI:2136853]	-
ENSMUSG00000053093	393.354	701.174	467.751	266.309	1701.45	2297.65	2056.58	2068.9	457.147	2031.15	-2.15109	1.47e-21	2.59e-20	Myh7	14	54970684	54994626	-	8616	protein_coding	myosin, heavy polypeptide 7, cardiac muscle, beta [Source:MGI Symbol;Acc:MGI:2155600]	-
ENSMUSG00000047394	106.312	177.034	191.736	87.0223	576.78	557.875	581.535	581.336	140.526	574.382	-2.03033	1.47e-21	2.6e-20	Odf3b	15	89377449	89379282	-	1768	protein_coding	outer dense fiber of sperm tails 3B [Source:MGI Symbol;Acc:MGI:1917363]	-
ENSMUSG00000115338	1495.81	1330.74	1243.12	1754.08	608.658	571.698	605.098	706.094	1455.94	622.887	1.2243	1.5e-21	2.65e-20	Pnp	14	50931082	50965237	+	3979	protein_coding	purine-nucleoside phosphorylase [Source:MGI Symbol;Acc:MGI:97365]	-
ENSMUSG00000016763	290.232	451.536	365.562	378.495	988.197	1047.62	1039.6	812.658	371.456	972.019	-1.38679	1.55e-21	2.73e-20	Scube1	15	83604999	83725021	-	9829	protein_coding	signal peptide, CUB domain, EGF-like 1 [Source:MGI Symbol;Acc:MGI:1890616]	-
ENSMUSG00000054693	5021.11	4736.16	5022.01	5580.96	2908.81	2908.85	3066.02	3180.45	5090.06	3016.03	0.754838	1.56e-21	2.75e-20	Adam10	9	70678997	70780229	+	4913	protein_coding	a disintegrin and metallopeptidase domain 10 [Source:MGI Symbol;Acc:MGI:109548]	-
ENSMUSG00000046722	4739.39	4412.92	4582.7	4923.57	2731.49	2952.29	2906.73	3031.44	4664.64	2905.49	0.682794	1.65e-21	2.91e-20	Cdc42se1	3	95228732	95236409	+	3258	protein_coding	CDC42 small effector 1 [Source:MGI Symbol;Acc:MGI:1889510]	-
ENSMUSG00000019820	4079.19	5485.07	5076.79	5139.56	9058.14	10017.1	10567.5	10015.3	4945.15	9914.5	-1.00349	1.74e-21	3.06e-20	Utrn	10	12382188	12869365	-	17108	protein_coding	utrophin [Source:MGI Symbol;Acc:MGI:104631]	-
ENSMUSG00000021190	6657.25	6706.41	7142.69	6377.79	3279.38	4142.1	3589.12	3786.91	6721.03	3699.38	0.861367	1.75e-21	3.07e-20	Lgmn	12	102394084	102439813	-	2323	protein_coding	legumain [Source:MGI Symbol;Acc:MGI:1330838]	-
ENSMUSG00000057068	34.0198	33.8155	41.0863	31.4538	153.41	137.247	134.781	121.292	35.0938	136.682	-1.96063	1.78e-21	3.12e-20	Fam47e	5	92555069	92591279	+	2110	protein_coding	family with sequence similarity 47, member E [Source:MGI Symbol;Acc:MGI:2686227]	-
ENSMUSG00000049848	72.2921	60.669	62.1561	91.2161	2.9885	3.94956	2.82756	2.59912	71.5833	3.09118	4.54039	1.9e-21	3.33e-20	Ceacam19	7	19875742	19887965	-	3361	protein_coding	carcinoembryonic antigen-related cell adhesion molecule 19 [Source:MGI Symbol;Acc:MGI:2443001]	-
ENSMUSG00000022122	1177.94	1607.23	1304.23	896.434	3280.38	3464.75	3457.17	3280.09	1246.46	3370.59	-1.43495	1.92e-21	3.37e-20	Ednrb	14	103814625	103844402	-	4266	protein_coding	endothelin receptor type B [Source:MGI Symbol;Acc:MGI:102720]	-
ENSMUSG00000020873	2030.56	1894.66	2000.59	2135.72	1087.81	1216.46	1195.12	1236.31	2015.38	1183.93	0.767065	2.01e-21	3.52e-20	Slc35b1	11	95384692	95391776	+	2223	protein_coding	solute carrier family 35, member B1 [Source:MGI Symbol;Acc:MGI:1343133]	-
ENSMUSG00000001440	6287.29	6153.42	6491.63	7477.63	3918.92	3451.91	3704.11	3453.36	6602.49	3632.08	0.862268	2.02e-21	3.53e-20	Kpnb1	11	97159714	97187881	-	6590	protein_coding	karyopherin (importin) beta 1 [Source:MGI Symbol;Acc:MGI:107532]	-
ENSMUSG00000028334	1950.82	1847.92	2019.55	2021.43	1065.9	951.843	1127.26	1173.07	1959.93	1079.52	0.859818	2.18e-21	3.82e-20	Nans	4	46489248	46503632	+	4581	protein_coding	N-acetylneuraminic acid synthase (sialic acid synthase) [Source:MGI Symbol;Acc:MGI:2149820]	-
ENSMUSG00000013160	3209.56	2884.26	3010.89	3014.33	1598.85	1882.95	1591.92	1489.29	3029.76	1640.75	0.885115	2.21e-21	3.87e-20	Atp6v0d1	8	105524465	105566047	-	1793	protein_coding	ATPase, H+ transporting, lysosomal V0 subunit D1 [Source:MGI Symbol;Acc:MGI:1201778]	-
ENSMUSG00000030577	392.291	403.797	525.693	431.966	925.439	898.524	942.521	888.032	438.437	913.629	-1.05941	2.26e-21	3.95e-20	Cd22	7	30865402	30880342	-	5042	protein_coding	CD22 antigen [Source:MGI Symbol;Acc:MGI:88322]	-
ENSMUSG00000022472	1051.42	1039.33	1056.65	1071.53	618.619	593.421	653.167	561.409	1054.73	606.654	0.798386	2.28e-21	3.98e-20	Desi1	15	81992523	82033862	-	3635	protein_coding	desumoylating isopeptidase 1 [Source:MGI Symbol;Acc:MGI:106313]	-
ENSMUSG00000054905	1085.44	393.851	370.83	665.773	0	0	0	3.46549	628.975	0.866373	9.41548	2.28e-21	3.99e-20	Stfa3	16	36450537	36455392	-	412	protein_coding	stefin A3 [Source:MGI Symbol;Acc:MGI:106196]	-
ENSMUSG00000037738	83.9864	119.349	91.654	90.1677	240.076	292.267	274.274	286.769	96.2892	273.347	-1.50371	2.34e-21	4.08e-20	Nek5	8	22073616	22125053	-	2897	protein_coding	NIMA (never in mitosis gene a)-related expressed kinase 5 [Source:MGI Symbol;Acc:MGI:2142824]	-
ENSMUSG00000028581	6087.42	5879.92	6256.7	6917.75	2432.64	3138.91	3418.52	2872.89	6285.45	2965.74	1.08356	2.49e-21	4.34e-20	Laptm5	4	130913125	130936141	+	3788	protein_coding	lysosomal-associated protein transmembrane 5 [Source:MGI Symbol;Acc:MGI:108046]	-
ENSMUSG00000030246	1416.07	1762.38	1466.46	1217.26	2920.76	3127.06	3415.7	3370.19	1465.55	3208.43	-1.13031	2.64e-21	4.6e-20	Ldhb	6	142490249	142507957	-	1570	protein_coding	lactate dehydrogenase B [Source:MGI Symbol;Acc:MGI:96763]	-
ENSMUSG00000045868	288.105	341.139	283.39	541.006	46.8198	29.6217	55.6087	84.0381	363.41	54.0221	2.74468	2.66e-21	4.63e-20	Gvin1	7	106156556	106215326	-	9005	protein_coding	GTPase, very large interferon inducible 1 [Source:MGI Symbol;Acc:MGI:1921808]	-
ENSMUSG00000030657	451.826	546.021	495.142	611.253	201.226	233.024	238.458	216.593	526.06	222.325	1.24267	2.73e-21	4.75e-20	Xylt1	7	117380979	117673580	+	9651	protein_coding	xylosyltransferase 1 [Source:MGI Symbol;Acc:MGI:2451073]	-
ENSMUSG00000040829	839.864	733	861.758	889.095	364.597	393.968	290.296	265.976	830.929	328.71	1.33937	2.74e-21	4.77e-20	Zmynd15	11	70459433	70466202	+	4409	protein_coding	zinc finger, MYND-type containing 15 [Source:MGI Symbol;Acc:MGI:3603821]	-
ENSMUSG00000037126	725.047	643.489	756.409	730.778	152.413	146.134	208.297	288.502	713.931	198.837	1.8413	2.83e-21	4.92e-20	Psd	19	46312087	46327156	-	7636	protein_coding	pleckstrin and Sec7 domain containing [Source:MGI Symbol;Acc:MGI:1920978]	-
ENSMUSG00000038094	190.298	207.866	237.036	233.807	526.972	430.502	528.754	506.828	217.252	498.264	-1.19787	2.97e-21	5.15e-20	Atp13a4	16	29395853	29544864	-	6230	protein_coding	ATPase type 13A4 [Source:MGI Symbol;Acc:MGI:1924456]	-
ENSMUSG00000035456	56.3453	35.8046	66.3701	51.3746	417.394	224.137	213.01	278.972	52.4737	283.378	-2.43455	3.11e-21	5.4e-20	Prdm8	5	98167198	98188991	+	4855	protein_coding	PR domain containing 8 [Source:MGI Symbol;Acc:MGI:1924880]	zf-C2H2
ENSMUSG00000050910	562.39	608.679	623.668	470.759	1232.26	1073.29	1254.5	1179.13	566.374	1184.79	-1.06467	3.12e-21	5.4e-20	Cdr2l	11	115381916	115396132	+	3700	protein_coding	cerebellar degeneration-related protein 2-like [Source:MGI Symbol;Acc:MGI:2684867]	-
ENSMUSG00000027654	139.269	156.148	131.687	162.512	35.862	14.8108	30.1607	36.3877	147.404	29.3053	2.32572	3.16e-21	5.48e-20	Fam83d	2	158768093	158786637	+	3991	protein_coding	family with sequence similarity 83, member D [Source:MGI Symbol;Acc:MGI:1919128]	-
ENSMUSG00000041757	563.453	855.333	824.886	846.108	2273.25	1888.88	1905.78	1808.99	772.445	1969.22	-1.34978	3.2e-21	5.54e-20	Plekha6	1	133164210	133303435	+	12530	protein_coding	pleckstrin homology domain containing, family A member 6 [Source:MGI Symbol;Acc:MGI:2388662]	-
ENSMUSG00000058163	341.261	360.035	284.443	680.451	62.7585	89.8524	81.0568	66.7107	416.548	75.0946	2.47225	3.21e-21	5.55e-20	Gm5431	11	48887422	48902214	-	3862	protein_coding	predicted gene 5431 [Source:MGI Symbol;Acc:MGI:3645205]	-
ENSMUSG00000031755	237.076	247.649	267.587	163.56	654.481	626.005	613.581	555.345	228.968	612.353	-1.41866	3.37e-21	5.82e-20	Bbs2	8	94067954	94098928	-	3311	protein_coding	Bardet-Biedl syndrome 2 (human) [Source:MGI Symbol;Acc:MGI:2135267]	-
ENSMUSG00000038482	1551.09	1525.67	1768.82	1920.78	823.83	669.45	784.177	867.239	1691.59	786.174	1.10498	3.52e-21	6.09e-20	Tfdp1	8	13338751	13378448	+	3670	protein_coding	transcription factor Dp 1 [Source:MGI Symbol;Acc:MGI:101934]	E2F
ENSMUSG00000038859	3883.57	4427.84	4162.35	3342.49	7075.77	8063.02	7921.89	8431.54	3954.07	7873.05	-0.993574	3.57e-21	6.16e-20	Baiap2l1	5	144264526	144358112	-	3366	protein_coding	BAI1-associated protein 2-like 1 [Source:MGI Symbol;Acc:MGI:1914148]	-
ENSMUSG00000052188	34.0198	53.7069	27.3908	29.3569	362.605	275.482	218.665	150.749	36.1186	251.875	-2.79779	3.6e-21	6.21e-20	Gm14964	19	6530711	6532011	-	760	antisense	predicted gene 14964 [Source:MGI Symbol;Acc:MGI:3641621]	-
ENSMUSG00000047180	3664.57	2439.69	3152.05	4985.43	1142.6	1087.12	1138.57	964.273	3560.44	1083.14	1.7169	3.71e-21	6.4e-20	Neurl3	1	36264597	36274679	-	3217	protein_coding	neuralized E3 ubiquitin protein ligase 3 [Source:MGI Symbol;Acc:MGI:2429944]	-
ENSMUSG00000061393	89.302	143.219	103.242	126.864	313.792	353.485	352.503	312.761	115.657	333.135	-1.52418	3.73e-21	6.43e-20	Acvr2b	9	119402118	119434995	+	3928	protein_coding	activin receptor IIB [Source:MGI Symbol;Acc:MGI:87912]	-
ENSMUSG00000069793	1273.62	1312.84	1385.34	2300.32	123.525	49.3695	98.9647	175.007	1568.03	111.717	3.80977	3.74e-21	6.44e-20	Slfn9	11	82978390	82991830	-	5965	protein_coding	schlafen 9 [Source:MGI Symbol;Acc:MGI:2445121]	-
ENSMUSG00000038352	836.675	545.026	650.006	1155.4	234.099	194.516	177.194	191.468	796.778	199.319	1.99937	3.88e-21	6.68e-20	Arl5c	11	97989578	97996181	-	2073	protein_coding	ADP-ribosylation factor-like 5C [Source:MGI Symbol;Acc:MGI:3028577]	-
ENSMUSG00000035021	2090.09	1850.9	2037.46	2169.27	601.685	670.437	892.567	950.411	2036.93	778.775	1.3863	3.92e-21	6.75e-20	Baz1a	12	54892989	55014348	-	7159	protein_coding	bromodomain adjacent to zinc finger domain 1A [Source:MGI Symbol;Acc:MGI:1309478]	-
ENSMUSG00000042029	635.745	592.765	737.446	857.641	109.578	178.717	182.849	245.183	705.899	179.082	1.97651	4.16e-21	7.14e-20	Ncapg2	12	116405402	116463731	+	9939	protein_coding	non-SMC condensin II complex, subunit G2 [Source:MGI Symbol;Acc:MGI:1923294]	-
ENSMUSG00000044156	2.12624	18.8969	14.7489	4.19385	114.559	108.613	125.355	136.021	9.99147	121.137	-3.58929	4.2e-21	7.21e-20	Hepacam2	6	3457096	3498298	-	5874	protein_coding	HEPACAM family member 2 [Source:MGI Symbol;Acc:MGI:2141520]	-
ENSMUSG00000026238	29913	28422.9	28901.6	29454.4	19330.6	17738.4	17365	19697.8	29173	18533	0.654514	4.49e-21	7.7e-20	Ptma	1	86526726	86530712	+	1462	protein_coding	prothymosin alpha [Source:MGI Symbol;Acc:MGI:97803]	-
ENSMUSG00000096054	2725.84	4209.03	3182.61	3346.69	7549.95	7717.43	8136.78	7260.2	3366.04	7666.09	-1.18731	4.69e-21	8.05e-20	Syne1	10	5020917	5551482	-	40491	protein_coding	spectrin repeat containing, nuclear envelope 1 [Source:MGI Symbol;Acc:MGI:1927152]	-
ENSMUSG00000021481	418.869	434.628	513.052	472.856	1123.68	1152.28	927.441	897.562	459.851	1025.24	-1.15633	4.83e-21	8.27e-20	Zfp346	13	55105311	55134825	+	4176	protein_coding	zinc finger protein 346 [Source:MGI Symbol;Acc:MGI:1349417]	-
ENSMUSG00000036585	2900.19	3640.14	3460.73	2338.07	7211.25	6954.18	7417.64	7818.15	3084.78	7350.3	-1.25259	4.86e-21	8.32e-20	Fgf1	18	38838673	38929404	-	4648	protein_coding	fibroblast growth factor 1 [Source:MGI Symbol;Acc:MGI:95515]	-
ENSMUSG00000096929	98.8701	159.132	136.954	140.494	487.125	397.918	374.181	357.812	133.862	404.259	-1.5926	4.93e-21	8.44e-20	A330023F24Rik	1	194976375	195037904	+	9354	processed_transcript	RIKEN cDNA A330023F24 gene [Source:MGI Symbol;Acc:MGI:2443958]	-
ENSMUSG00000006360	8633.59	8993.92	8619.69	7545.78	4943.97	5146.27	5042.49	5258.02	8448.24	5097.69	0.728788	5e-21	8.54e-20	Crip1	12	113146316	113153879	+	2280	protein_coding	cysteine-rich protein 1 (intestinal) [Source:MGI Symbol;Acc:MGI:88501]	-
ENSMUSG00000060183	1841.32	732.006	700.573	5067.21	0	0	1.88504	0.866373	2085.28	0.687854	11.5378	5.06e-21	8.64e-20	Cxcl11	5	92359544	92365485	-	3794	polymorphic_pseudogene	chemokine (C-X-C motif) ligand 11 [Source:MGI Symbol;Acc:MGI:1860203]	-
ENSMUSG00000087477	130.764	101.446	66.3701	159.366	3.98467	0.987389	6.59765	12.1292	114.487	5.92473	4.24193	5.09e-21	8.7e-20	Gm13822	5	114917318	114923277	-	346	antisense	predicted gene 13822 [Source:MGI Symbol;Acc:MGI:3650351]	-
ENSMUSG00000031654	335.946	200.904	248.625	232.758	0	0	0.942521	0	254.558	0.23563	9.79171	5.12e-21	8.73e-20	Cbln1	8	87468405	87472609	-	3037	protein_coding	cerebellin 1 precursor protein [Source:MGI Symbol;Acc:MGI:88281]	-
ENSMUSG00000026077	158.405	153.164	175.933	229.613	45.8237	17.773	37.7008	27.7239	179.279	32.2554	2.47628	5.19e-21	8.84e-20	Npas2	1	39193731	39363236	+	4791	protein_coding	neuronal PAS domain protein 2 [Source:MGI Symbol;Acc:MGI:109232]	bHLH
ENSMUSG00000033590	1777.54	2230.83	1994.26	1589.47	3789.42	3775.78	3985.92	4150.79	1898.02	3925.48	-1.04827	5.29e-21	9.02e-20	Myo5c	9	75232020	75305451	+	9697	protein_coding	myosin VC [Source:MGI Symbol;Acc:MGI:2442485]	-
ENSMUSG00000020018	846.243	815.55	833.314	756.989	471.187	400.88	438.272	393.333	813.024	425.918	0.933459	5.41e-21	9.21e-20	Snrpf	10	93583029	93589706	-	861	protein_coding	small nuclear ribonucleoprotein polypeptide F [Source:MGI Symbol;Acc:MGI:1917128]	-
ENSMUSG00000039981	455.015	333.182	457.216	493.825	127.509	154.033	163.999	168.943	434.81	153.621	1.49903	5.56e-21	9.46e-20	Zc3h12d	10	7832470	7870396	+	4092	protein_coding	zinc finger CCCH type containing 12D [Source:MGI Symbol;Acc:MGI:3045313]	-
ENSMUSG00000039145	739.931	805.604	908.112	1033.78	359.616	385.082	416.594	375.139	871.857	384.108	1.18243	6.09e-21	1.04e-19	Camk1d	2	5293457	5714515	-	7427	protein_coding	calcium/calmodulin-dependent protein kinase ID [Source:MGI Symbol;Acc:MGI:2442190]	-
ENSMUSG00000007080	339.135	328.209	396.114	460.275	85.6703	114.537	85.7694	143.818	380.933	107.449	1.82281	6.31e-21	1.07e-19	Pole	5	110286306	110337474	+	11160	protein_coding	polymerase (DNA directed), epsilon [Source:MGI Symbol;Acc:MGI:1196391]	-
ENSMUSG00000028328	485.845	591.771	482.5	434.063	1042.99	1024.91	1131.03	985.066	498.545	1046	-1.06839	6.34e-21	1.08e-19	Tmod1	4	46038935	46116032	+	3946	protein_coding	tropomodulin 1 [Source:MGI Symbol;Acc:MGI:98775]	-
ENSMUSG00000024965	2239.99	1720.61	1896.29	2124.18	780.994	975.541	1012.27	837.782	1995.27	901.646	1.14589	6.48e-21	1.1e-19	Fermt3	19	6998958	7019469	-	2587	protein_coding	fermitin family member 3 [Source:MGI Symbol;Acc:MGI:2147790]	-
ENSMUSG00000001018	939.797	917.991	1014.51	836.672	1735.32	1895.79	1610.77	1653.04	927.244	1723.73	-0.894367	6.55e-21	1.11e-19	Snapin	3	90488026	90491033	-	2290	protein_coding	SNAP-associated protein [Source:MGI Symbol;Acc:MGI:1333745]	-
ENSMUSG00000038366	9497.91	8890.49	9634.2	9345.98	5905.27	4778.96	5475.1	4911.47	9342.15	5267.7	0.826633	7.11e-21	1.2e-19	Lasp1	11	97799000	97838764	+	6495	protein_coding	LIM and SH3 protein 1 [Source:MGI Symbol;Acc:MGI:109656]	-
ENSMUSG00000030094	662.323	763.832	791.174	703.518	1405.59	1373.46	1258.27	1285.7	730.212	1330.75	-0.865414	7.19e-21	1.22e-19	Xpc	6	91489305	91515888	-	5494	protein_coding	xeroderma pigmentosum, complementation group C [Source:MGI Symbol;Acc:MGI:103557]	-
ENSMUSG00000055447	8469.87	7653.24	7235.4	8650.85	4537.54	4541	4235.69	3753.13	8002.34	4266.84	0.907385	7.73e-21	1.31e-19	Cd47	16	49800533	49915010	+	6276	protein_coding	CD47 antigen (Rh-related antigen, integrin-associated signal transducer) [Source:MGI Symbol;Acc:MGI:96617]	-
ENSMUSG00000022102	1430.96	1176.58	1354.79	1621.97	349.654	430.502	517.444	602.995	1396.08	475.149	1.55375	7.76e-21	1.31e-19	Dok2	14	70766036	70778495	+	2902	protein_coding	docking protein 2 [Source:MGI Symbol;Acc:MGI:1332623]	-
ENSMUSG00000068246	278.537	148.191	162.238	235.904	41.839	11.8487	15.0803	23.3921	206.218	23.04	3.16409	7.8e-21	1.32e-19	Apol9b	15	77729039	77736382	+	1821	protein_coding	apolipoprotein L 9b [Source:MGI Symbol;Acc:MGI:1919148]	-
ENSMUSG00000015355	920.661	668.353	651.059	955.148	204.214	218.213	297.837	289.368	798.805	252.408	1.66068	7.85e-21	1.33e-19	Cd48	1	171682009	171705258	+	1189	protein_coding	CD48 antigen [Source:MGI Symbol;Acc:MGI:88339]	-
ENSMUSG00000004105	453.952	884.175	952.359	581.896	2399.76	2664.96	2483.54	2752.47	718.095	2575.18	-1.84224	8.06e-21	1.36e-19	Angptl2	2	33216069	33247717	+	6286	protein_coding	angiopoietin-like 2 [Source:MGI Symbol;Acc:MGI:1347002]	-
ENSMUSG00000027333	1706.31	1479.92	1819.38	2151.44	871.646	708.945	784.177	779.735	1789.26	786.126	1.18648	8.11e-21	1.37e-19	Smox	2	131491496	131525922	+	3894	protein_coding	spermine oxidase [Source:MGI Symbol;Acc:MGI:2445356]	-
ENSMUSG00000032803	3033.08	2908.13	3062.51	3039.49	1779.15	1852.34	1934.05	2016.92	3010.8	1895.62	0.667077	8.31e-21	1.4e-19	Cdv3	9	103353094	103365840	-	7403	protein_coding	carnitine deficiency-associated gene expressed in ventricle 3 [Source:MGI Symbol;Acc:MGI:2448759]	-
ENSMUSG00000006418	5143.37	4387.06	4387.8	5034.71	2423.67	2234.46	2440.19	2799.25	4738.24	2474.39	0.937005	8.58e-21	1.45e-19	Rnf114	2	167492645	167516173	+	3356	protein_coding	ring finger protein 114 [Source:MGI Symbol;Acc:MGI:1933159]	-
ENSMUSG00000030101	2081.59	2052.8	1991.1	2153.54	1380.69	1312.24	1306.33	1299.56	2069.76	1324.71	0.64397	8.71e-21	1.47e-19	Sumf1	6	108107028	108185582	-	3405	protein_coding	sulfatase modifying factor 1 [Source:MGI Symbol;Acc:MGI:1889844]	-
ENSMUSG00000086859	602.789	497.286	538.335	443.499	1561.99	1188.82	1183.81	1139.28	520.477	1268.47	-1.28508	9.2e-21	1.55e-19	Snhg20	11	117076008	117078955	+	2795	lincRNA	small nucleolar RNA host gene 20 [Source:MGI Symbol;Acc:MGI:1924222]	-
ENSMUSG00000102027	93.5545	64.6472	75.8516	58.7138	2.9885	1.97478	0.942521	6.06461	73.1918	2.9926	4.58105	9.21e-21	1.55e-19	Gm28914	1	131259507	131260553	+	667	antisense	predicted gene 28914 [Source:MGI Symbol;Acc:MGI:5579620]	-
ENSMUSG00000030538	2084.78	1849.91	1840.45	1813.84	1053.94	1146.36	1041.49	1143.61	1897.24	1096.35	0.790965	9.31e-21	1.56e-19	Cib1	7	80227147	80232813	-	2303	protein_coding	calcium and integrin binding 1 (calmyrin) [Source:MGI Symbol;Acc:MGI:1344418]	-
ENSMUSG00000019368	913.219	1085.08	907.058	616.495	2319.08	2813.07	2248.86	2347	880.463	2432	-1.46556	1.01e-20	1.69e-19	Sec14l4	11	4031462	4048024	+	3487	protein_coding	SEC14-like lipid binding 4 [Source:MGI Symbol;Acc:MGI:2144095]	-
ENSMUSG00000001844	593.22	597.738	568.887	573.508	1040	1049.59	1007.55	933.083	583.338	1007.56	-0.787836	1.03e-20	1.73e-19	Zdhhc4	5	143316489	143329256	-	2864	protein_coding	zinc finger, DHHC domain containing 4 [Source:MGI Symbol;Acc:MGI:1920131]	-
ENSMUSG00000016257	1540.46	1355.6	1292.64	1523.41	747.125	796.823	772.867	819.589	1428.03	784.101	0.86452	1.04e-20	1.75e-19	Prelid3b	2	174465067	174473081	-	1860	protein_coding	PRELI domain containing 3B [Source:MGI Symbol;Acc:MGI:1913640]	-
ENSMUSG00000032109	605.978	584.809	629.989	654.24	298.85	291.28	297.837	219.192	618.754	276.79	1.16234	1.05e-20	1.76e-19	Nlrx1	9	44252717	44268599	-	5750	protein_coding	NLR family member X1 [Source:MGI Symbol;Acc:MGI:2429611]	-
ENSMUSG00000096957	152.026	155.153	147.489	212.838	37.8543	47.3947	44.2985	28.5903	166.877	39.5344	2.08208	1.12e-20	1.87e-19	E230013L22Rik	8	11477929	11480241	+	1856	bidirectional_promoter_lncRNA	RIKEN cDNA E230013L22 gene [Source:MGI Symbol;Acc:MGI:2142601]	-
ENSMUSG00000036931	455.015	350.09	476.179	517.94	179.31	122.436	123.47	160.279	449.806	146.374	1.61906	1.12e-20	1.87e-19	Nfkbid	7	30421732	30428746	+	2346	protein_coding	nuclear factor of kappa light polypeptide gene enhancer in B cells inhibitor, delta [Source:MGI Symbol;Acc:MGI:3041243]	-
ENSMUSG00000021223	23.3886	11.9349	8.42795	9.43615	99.6166	83.9281	113.103	121.292	13.2969	104.485	-2.97844	1.13e-20	1.89e-19	Papln	12	83763634	83792382	+	5635	protein_coding	papilin, proteoglycan-like sulfated glycoprotein [Source:MGI Symbol;Acc:MGI:2386139]	-
ENSMUSG00000045930	6208.62	6546.28	5147.37	4014.56	17110.2	14356.6	15218.9	12579.7	5479.21	14816.4	-1.43511	1.15e-20	1.92e-19	Clec14a	12	58264720	58269290	-	4571	protein_coding	C-type lectin domain family 14, member a [Source:MGI Symbol;Acc:MGI:1914114]	-
ENSMUSG00000026548	411.427	386.889	449.842	385.834	78.6971	156.008	130.068	136.021	408.498	125.198	1.70473	1.18e-20	1.97e-19	Slamf9	1	172475358	172478575	+	1313	protein_coding	SLAM family member 9 [Source:MGI Symbol;Acc:MGI:1923692]	-
ENSMUSG00000050931	864.316	707.141	978.696	1018.06	163.371	257.709	332.71	264.244	892.052	254.508	1.80847	1.23e-20	2.06e-19	Sgms2	3	131318985	131491411	-	6227	protein_coding	sphingomyelin synthase 2 [Source:MGI Symbol;Acc:MGI:1921692]	-
ENSMUSG00000033953	2957.6	2897.19	2911.86	2750.11	1764.21	1926.4	1721.99	1846.24	2879.19	1814.71	0.665919	1.33e-20	2.21e-19	Ppp3r1	11	17159263	17200375	+	3228	protein_coding	protein phosphatase 3, regulatory subunit B, alpha isoform (calcineurin B, type I) [Source:MGI Symbol;Acc:MGI:107172]	-
ENSMUSG00000038507	4457.66	3984.26	3933.75	5494.99	2250.34	2003.41	1993.43	1870.5	4467.66	2029.42	1.13856	1.33e-20	2.22e-19	Parp12	6	39086410	39118349	-	3995	protein_coding	poly (ADP-ribose) polymerase family, member 12 [Source:MGI Symbol;Acc:MGI:2143990]	-
ENSMUSG00000049775	106997	79895	81907	94255.6	46583.7	44953.9	41164.6	47553.5	90763.6	45063.9	1.01014	1.44e-20	2.39e-19	Tmsb4x	X	167207093	167209315	-	1371	protein_coding	thymosin, beta 4, X chromosome [Source:MGI Symbol;Acc:MGI:99510]	-
ENSMUSG00000051606	53.156	58.6798	67.4236	66.0531	226.13	183.654	170.596	236.52	61.3281	204.225	-1.73639	1.44e-20	2.4e-19	2010001K21Rik	13	46979908	47011195	+	3630	processed_transcript	RIKEN cDNA 2010001K21 gene [Source:MGI Symbol;Acc:MGI:1917079]	-
ENSMUSG00000093661	1474.55	1473.96	1481.21	1532.85	948.35	925.184	977.394	959.075	1490.64	952.501	0.645957	1.51e-20	2.51e-19	Eif4e3	6	99625135	99666771	-	2515	protein_coding	eukaryotic translation initiation factor 4E member 3 [Source:MGI Symbol;Acc:MGI:1914142]	-
ENSMUSG00000027676	164.783	268.535	290.764	211.789	693.332	611.194	819.993	753.744	233.968	719.566	-1.62048	1.56e-20	2.6e-19	Ccdc39	3	33812362	33844310	-	7443	protein_coding	coiled-coil domain containing 39 [Source:MGI Symbol;Acc:MGI:1289263]	-
ENSMUSG00000030889	130.764	191.953	166.452	121.622	385.516	410.754	457.123	440.984	152.697	423.594	-1.47097	1.57e-20	2.6e-19	Vwa3a	7	120739318	120805742	+	7205	protein_coding	von Willebrand factor A domain containing 3A [Source:MGI Symbol;Acc:MGI:3041229]	-
ENSMUSG00000058126	11185.1	9339.04	9989.23	11594.9	5968.03	5926.31	5132.97	5244.15	10527.1	5567.87	0.918959	1.66e-20	2.75e-19	Tpm3-rs7	14	113314608	113316754	+	2147	protein_coding	tropomyosin 3, related sequence 7 [Source:MGI Symbol;Acc:MGI:99705]	-
ENSMUSG00000075289	93.5545	87.5224	79.012	70.2469	296.858	239.936	237.515	214.86	82.584	247.292	-1.58086	1.66e-20	2.76e-19	Carns1	19	4164324	4175479	-	3968	protein_coding	carnosine synthase 1 [Source:MGI Symbol;Acc:MGI:2147595]	-
ENSMUSG00000042750	171.162	186.98	109.563	91.2161	628.581	579.597	458.065	521.556	139.73	546.95	-1.96763	1.76e-20	2.92e-19	Bex2	X	136066564	136068236	-	903	protein_coding	brain expressed X-linked 2 [Source:MGI Symbol;Acc:MGI:1338017]	-
ENSMUSG00000113701	268.969	172.061	204.378	298.811	0	0	0.942521	0	236.055	0.23563	9.68287	1.82e-20	3.01e-19	B230303A05Rik	13	15813548	16023423	-	3776	transcribed_processed_pseudogene	RIKEN cDNA B230303A05 gene [Source:MGI Symbol;Acc:MGI:3646895]	-
ENSMUSG00000026254	2469.63	2136.34	2129.11	2221.69	1314.94	1353.71	1365.71	1351.54	2239.19	1346.48	0.733631	1.87e-20	3.1e-19	Eif4e2	1	87213914	87240488	+	7497	protein_coding	eukaryotic translation initiation factor 4E member 2 [Source:MGI Symbol;Acc:MGI:1914440]	-
ENSMUSG00000018848	1983.78	1803.16	1810.96	2296.13	899.538	836.319	1000.96	1043.11	1973.51	944.982	1.06187	1.9e-20	3.14e-19	Rars	11	35808381	35834506	-	3228	protein_coding	arginyl-tRNA synthetase [Source:MGI Symbol;Acc:MGI:1914297]	-
ENSMUSG00000030697	3782.58	3093.12	3524.99	3610.9	2131.8	1915.54	1936.88	1874.83	3502.9	1964.76	0.834256	1.92e-20	3.18e-19	Ppp4c	7	126785866	126792496	-	4281	protein_coding	protein phosphatase 4, catalytic subunit [Source:MGI Symbol;Acc:MGI:1891763]	-
ENSMUSG00000031608	726.11	834.447	782.746	982.408	303.831	322.876	380.778	395.066	831.428	350.638	1.24451	1.93e-20	3.19e-19	Galnt7	8	57523828	57653032	-	5253	protein_coding	polypeptide N-acetylgalactosaminyltransferase 7 [Source:MGI Symbol;Acc:MGI:1349449]	-
ENSMUSG00000046223	4081.31	3218.44	4172.89	4916.24	1293.02	1797.05	1641.87	1739.68	4097.22	1617.91	1.34034	1.94e-20	3.2e-19	Plaur	7	24462484	24475968	+	2617	protein_coding	plasminogen activator, urokinase receptor [Source:MGI Symbol;Acc:MGI:97612]	-
ENSMUSG00000035929	9149.2	7716.89	6985.72	8280.75	4078.31	2632.38	3346.89	2952.6	8033.14	3252.54	1.30446	2.01e-20	3.32e-19	H2-Q4	17	35379617	35385290	+	2596	protein_coding	histocompatibility 2, Q region locus 4 [Source:MGI Symbol;Acc:MGI:95933]	-
ENSMUSG00000038811	2027.37	1382.46	1455.93	1749.88	710.267	737.58	688.04	745.947	1653.91	720.458	1.19866	2.03e-20	3.35e-19	Gngt2	11	95837216	95845734	+	1877	protein_coding	guanine nucleotide binding protein (G protein), gamma transducing activity polypeptide 2 [Source:MGI Symbol;Acc:MGI:893584]	-
ENSMUSG00000040774	3046.9	2486.43	2468.34	2915.77	1333.87	1283.61	1449.6	1517.02	2729.36	1396.02	0.966857	2.05e-20	3.38e-19	Cept1	3	106502260	106547802	-	3116	protein_coding	choline/ethanolaminephosphotransferase 1 [Source:MGI Symbol;Acc:MGI:2139793]	-
ENSMUSG00000021484	5407.02	5113.1	5315.93	5562.09	3027.35	3120.15	3296	3554.73	5349.54	3249.56	0.718902	2.06e-20	3.39e-19	Lman2	13	55343833	55362783	-	7920	protein_coding	lectin, mannose-binding 2 [Source:MGI Symbol;Acc:MGI:1914140]	-
ENSMUSG00000038065	461.394	620.614	496.196	339.701	1260.15	1247.07	1393.99	1389.66	479.476	1322.72	-1.46359	2.13e-20	3.51e-19	Mturn	6	54681624	54703851	+	5695	protein_coding	maturin, neural progenitor differentiation regulator homolog (Xenopus) [Source:MGI Symbol;Acc:MGI:1915485]	-
ENSMUSG00000034075	3303.11	3022.51	3158.37	3746.15	1645.67	1812.85	1929.34	1658.24	3307.54	1761.52	0.908931	2.15e-20	3.53e-19	Zdhhc5	2	84687970	84715180	-	5047	protein_coding	zinc finger, DHHC domain containing 5 [Source:MGI Symbol;Acc:MGI:1923573]	-
ENSMUSG00000025016	9728.6	9420.6	9486.71	10137.6	6589.64	6554.29	6843.64	6601.76	9693.37	6647.33	0.544197	2.21e-20	3.64e-19	Tm9sf3	19	41210842	41264004	-	6144	protein_coding	transmembrane 9 superfamily member 3 [Source:MGI Symbol;Acc:MGI:1914262]	-
ENSMUSG00000057406	2067.77	2132.36	2292.4	2547.76	1112.72	1147.35	1283.71	1265.77	2260.07	1202.39	0.910116	2.22e-20	3.64e-19	Nsd2	5	33820725	33897975	+	16803	protein_coding	nuclear receptor binding SET domain protein 2 [Source:MGI Symbol;Acc:MGI:1276574]	HMG
ENSMUSG00000078490	83.9864	113.381	130.633	82.8284	282.911	303.128	355.33	377.738	102.707	329.777	-1.68313	2.24e-20	3.68e-19	Cfap74	4	155409190	155466823	+	9951	protein_coding	cilia and flagella associated protein 74 [Source:MGI Symbol;Acc:MGI:1917130]	-
ENSMUSG00000042485	408.238	524.14	476.179	455.032	1007.12	954.805	857.694	904.493	465.897	931.029	-0.997977	2.33e-20	3.82e-19	Mustn1	14	30879200	30881610	+	1236	protein_coding	musculoskeletal, embryonic nuclear protein 1 [Source:MGI Symbol;Acc:MGI:1913425]	-
ENSMUSG00000057933	5.3156	16.9077	17.9094	12.5815	119.54	90.8398	82.9418	115.228	13.1786	102.137	-2.94997	2.41e-20	3.94e-19	Gsta2	9	78331018	78355788	-	1177	protein_coding	glutathione S-transferase, alpha 2 (Yc2) [Source:MGI Symbol;Acc:MGI:95863]	-
ENSMUSG00000029472	4572.48	4662.56	5044.13	4376.28	8457.45	7732.25	7610.86	7323.45	4663.86	7781	-0.738365	2.53e-20	4.14e-19	Anapc5	5	122787459	122821339	-	6111	protein_coding	anaphase-promoting complex subunit 5 [Source:MGI Symbol;Acc:MGI:1929722]	-
ENSMUSG00000026532	5.3156	7.95658	26.3373	14.6785	115.555	107.625	170.596	162.012	13.572	138.947	-3.35978	2.54e-20	4.15e-19	Spta1	1	174172776	174248450	+	9691	protein_coding	spectrin alpha, erythrocytic 1 [Source:MGI Symbol;Acc:MGI:98385]	-
ENSMUSG00000029826	3774.07	3353.7	3656.68	4335.39	1971.41	1915.54	1962.33	2184.13	3779.96	2008.35	0.912114	2.58e-20	4.23e-19	Zc3hav1	6	38305286	38354603	-	6518	protein_coding	zinc finger CCCH type, antiviral 1 [Source:MGI Symbol;Acc:MGI:1926031]	-
ENSMUSG00000036390	990.827	678.299	744.82	895.386	368.582	307.078	290.296	342.217	827.333	327.043	1.33874	2.59e-20	4.23e-19	Gadd45a	6	67035096	67037457	-	1764	protein_coding	growth arrest and DNA-damage-inducible 45 alpha [Source:MGI Symbol;Acc:MGI:107799]	-
ENSMUSG00000003824	267.906	198.915	187.522	221.225	74.7125	66.1551	49.0111	67.5771	218.892	64.3639	1.76629	2.64e-20	4.31e-19	Syce2	8	84872111	84888221	+	1968	protein_coding	synaptonemal complex central element protein 2 [Source:MGI Symbol;Acc:MGI:1919096]	-
ENSMUSG00000099930	112.691	67.631	69.5306	114.282	6.97316	8.8865	3.77008	12.1292	91.0336	7.93974	3.50829	2.67e-20	4.36e-19	Gm2396	9	88878994	88937342	-	9019	processed_transcript	predicted gene 2396 [Source:MGI Symbol;Acc:MGI:3780564]	-
ENSMUSG00000021704	343.387	427.666	474.072	474.953	1098.77	1081.19	950.061	875.903	430.02	1001.48	-1.21915	2.74e-20	4.48e-19	Mtx3	13	92844760	92858230	+	7547	protein_coding	metaxin 3 [Source:MGI Symbol;Acc:MGI:2686040]	-
ENSMUSG00000036295	81.8602	126.311	122.205	68.15	331.723	383.107	310.089	392.467	99.6316	354.347	-1.82934	2.83e-20	4.61e-19	Lrrn3	12	41451668	41486431	-	3865	protein_coding	leucine rich repeat protein 3, neuronal [Source:MGI Symbol;Acc:MGI:106036]	-
ENSMUSG00000031609	619.798	491.319	463.537	662.628	182.298	161.932	191.332	239.119	559.321	193.67	1.52798	2.89e-20	4.7e-19	Sap30	8	57482707	57487860	-	1178	protein_coding	sin3 associated polypeptide [Source:MGI Symbol;Acc:MGI:1929129]	-
ENSMUSG00000041762	596.41	756.87	642.631	567.218	1268.12	1673.62	1617.37	1965.8	640.782	1631.23	-1.34806	2.91e-20	4.73e-19	Gpr155	2	73341506	73386572	-	6679	protein_coding	G protein-coupled receptor 155 [Source:MGI Symbol;Acc:MGI:1915776]	-
ENSMUSG00000026307	1115.21	1077.12	1095.63	1154.36	617.623	531.215	575.88	446.182	1110.58	542.725	1.03405	2.97e-20	4.84e-19	Scly	1	91298338	91321075	+	4549	protein_coding	selenocysteine lyase [Source:MGI Symbol;Acc:MGI:1355310]	-
ENSMUSG00000021608	6037.45	6379.19	5878.5	5537.97	10695.8	11547.5	10060.5	9471.19	5958.28	10443.8	-0.809581	3.08e-20	5.01e-19	Lpcat1	13	73467197	73516422	+	4632	protein_coding	lysophosphatidylcholine acyltransferase 1 [Source:MGI Symbol;Acc:MGI:2384812]	-
ENSMUSG00000038400	1923.18	2238.78	2628.47	2247.9	1063.91	1037.75	876.545	739.016	2259.58	929.303	1.28243	3.11e-20	5.06e-19	Pmepa1	2	173224458	173276533	-	4913	protein_coding	prostate transmembrane protein, androgen induced 1 [Source:MGI Symbol;Acc:MGI:1929600]	-
ENSMUSG00000031134	1147.11	1047.29	1144.09	1018.06	2281.22	2019.21	1884.1	1876.56	1089.14	2015.27	-0.887649	3.2e-20	5.2e-19	Rbmx	X	57383530	57393036	-	4330	protein_coding	RNA binding motif protein, X chromosome [Source:MGI Symbol;Acc:MGI:1343044]	-
ENSMUSG00000039316	1252.35	1058.23	1234.69	1433.25	635.554	602.307	640.914	618.59	1244.63	624.341	0.995098	3.25e-20	5.28e-19	Rftn1	17	49992257	50190674	-	4504	protein_coding	raftlin lipid raft linker 1 [Source:MGI Symbol;Acc:MGI:1923688]	-
ENSMUSG00000028587	107.375	93.4899	116.938	101.701	14.9425	23.6973	19.7929	26.8576	104.876	21.3226	2.29075	3.3e-20	5.35e-19	Orc1	4	108579423	108614833	+	3479	protein_coding	origin recognition complex, subunit 1 [Source:MGI Symbol;Acc:MGI:1328337]	-
ENSMUSG00000029049	85.0495	97.4682	102.189	92.2646	218.16	249.809	248.826	233.921	94.2428	237.679	-1.33418	3.3e-20	5.35e-19	Morn1	4	155086577	155145505	+	4320	protein_coding	MORN repeat containing 1 [Source:MGI Symbol;Acc:MGI:1924116]	-
ENSMUSG00000025362	15005.9	12245.2	11802.3	13279.8	5513.78	5952.97	6094.34	7386.69	13083.3	6236.95	1.0687	3.34e-20	5.42e-19	Rps26	10	128624534	128626747	-	1544	protein_coding	ribosomal protein S26 [Source:MGI Symbol;Acc:MGI:1351628]	-
ENSMUSG00000021765	501.792	308.318	316.048	811.509	75.7086	87.8776	64.0914	89.2364	484.417	79.2285	2.61157	3.5e-20	5.67e-19	Fst	13	114452290	114458951	-	4589	protein_coding	follistatin [Source:MGI Symbol;Acc:MGI:95586]	-
ENSMUSG00000033207	712.29	1401.35	1156.74	792.637	3253.48	3660.25	3134.82	3258.43	1015.75	3326.75	-1.71129	3.51e-20	5.67e-19	Mamdc2	19	23302609	23448322	-	3338	protein_coding	MAM domain containing 2 [Source:MGI Symbol;Acc:MGI:1918988]	-
ENSMUSG00000041771	294.484	353.073	282.336	180.335	732.182	1038.73	915.188	946.945	277.557	908.262	-1.7099	3.52e-20	5.69e-19	Slc24a4	12	102128733	102267091	+	4522	protein_coding	solute carrier family 24 (sodium/potassium/calcium exchanger), member 4 [Source:MGI Symbol;Acc:MGI:2447362]	-
ENSMUSG00000087028	22.3255	35.8046	38.9793	33.5508	190.268	151.071	175.309	114.361	32.665	157.752	-2.26895	3.69e-20	5.97e-19	Gm13387	2	25122603	25145396	-	2881	lincRNA	predicted gene 13387 [Source:MGI Symbol;Acc:MGI:3651242]	-
ENSMUSG00000106951	131.827	144.213	105.349	124.767	325.746	358.422	330.825	281.571	126.539	324.141	-1.35516	3.71e-20	5.99e-19	5930430L01Rik	5	148990056	148995223	-	3994	lincRNA	RIKEN cDNA 5930430L01 gene [Source:MGI Symbol;Acc:MGI:2443110]	-
ENSMUSG00000043496	129.701	199.909	166.452	113.234	863.676	671.425	575.88	436.652	152.324	636.908	-2.06252	3.73e-20	6.01e-19	Tril	6	53815468	53820830	-	5363	protein_coding	TLR4 interactor with leucine-rich repeats [Source:MGI Symbol;Acc:MGI:1914123]	-
ENSMUSG00000056201	30353.1	26977.8	29081.7	31565	16358	16355.1	16658.1	19043.7	29494.4	17103.8	0.78608	3.82e-20	6.16e-19	Cfl1	19	5490455	5495201	+	2354	protein_coding	cofilin 1, non-muscle [Source:MGI Symbol;Acc:MGI:101757]	-
ENSMUSG00000030879	1638.27	1396.38	1422.22	1675.44	779.002	841.256	852.982	858.575	1533.08	832.954	0.879714	3.88e-20	6.25e-19	Mrpl17	7	105803206	105811099	-	7605	protein_coding	mitochondrial ribosomal protein L17 [Source:MGI Symbol;Acc:MGI:1351608]	-
ENSMUSG00000041143	935.545	812.566	842.795	1014.91	469.194	482.833	465.605	440.117	901.454	464.438	0.957001	4e-20	6.44e-19	Tmco4	4	138972888	139059171	+	3596	protein_coding	transmembrane and coiled-coil domains 4 [Source:MGI Symbol;Acc:MGI:1924306]	-
ENSMUSG00000034480	1200.26	1239.24	1336.88	1560.11	540.918	711.908	593.788	564.009	1334.12	602.656	1.14674	4e-20	6.44e-19	Diaph2	X	129749742	130465834	+	11553	protein_coding	diaphanous related formin 2 [Source:MGI Symbol;Acc:MGI:1858500]	-
ENSMUSG00000034854	1321.46	1290.96	1352.69	1117.66	656.474	724.744	684.27	602.995	1270.69	667.121	0.930146	4.05e-20	6.51e-19	Mfsd12	10	81357491	81366225	+	3971	protein_coding	major facilitator superfamily domain containing 12 [Source:MGI Symbol;Acc:MGI:3604804]	-
ENSMUSG00000063455	228.571	258.589	260.213	234.855	606.665	475.922	557.972	499.031	245.557	534.898	-1.12249	4.31e-20	6.92e-19	D630045J12Rik	6	38123174	38254009	-	13450	protein_coding	RIKEN cDNA D630045J12 gene [Source:MGI Symbol;Acc:MGI:2669829]	-
ENSMUSG00000021770	1423.52	1410.3	1571.81	1566.4	827.814	880.751	929.326	853.377	1493.01	872.817	0.774341	4.33e-20	6.96e-19	Samd8	14	21750531	21798726	+	7639	protein_coding	sterile alpha motif domain containing 8 [Source:MGI Symbol;Acc:MGI:1914880]	-
ENSMUSG00000035683	292.358	227.757	240.197	314.538	29.885	17.773	16.9654	64.1116	268.713	32.1837	3.05211	4.35e-20	6.99e-19	Melk	4	44300876	44364675	+	2972	protein_coding	maternal embryonic leucine zipper kinase [Source:MGI Symbol;Acc:MGI:106924]	-
ENSMUSG00000030595	1991.22	1436.16	1414.84	1955.38	739.155	749.428	716.316	664.508	1699.4	717.352	1.24441	4.36e-20	6.99e-19	Nfkbib	7	28758251	28767512	-	2169	protein_coding	nuclear factor of kappa light polypeptide gene enhancer in B cells inhibitor, beta [Source:MGI Symbol;Acc:MGI:104752]	-
ENSMUSG00000046591	108.438	113.381	109.563	121.622	20.9195	7.89911	16.0229	27.7239	113.251	18.1413	2.63066	4.42e-20	7.08e-19	Ticrr	7	79660196	79698148	+	10007	protein_coding	TOPBP1-interacting checkpoint and replication regulator [Source:MGI Symbol;Acc:MGI:1924261]	-
ENSMUSG00000087141	433.753	353.073	360.295	362.768	106.59	135.272	160.229	157.68	377.472	139.943	1.42885	4.43e-20	7.09e-19	Plcxd2	16	45959263	46010218	-	7140	protein_coding	phosphatidylinositol-specific phospholipase C, X domain containing 2 [Source:MGI Symbol;Acc:MGI:3647874]	-
ENSMUSG00000042010	698.469	911.029	609.973	673.112	1735.32	1484.05	1842.63	1721.48	723.146	1695.87	-1.2293	4.48e-20	7.17e-19	Acacb	5	114146535	114250761	+	9632	protein_coding	acetyl-Coenzyme A carboxylase beta [Source:MGI Symbol;Acc:MGI:2140940]	-
ENSMUSG00000028843	2805.57	2493.39	2747.51	2631.64	1277.09	1512.68	1483.53	1609.72	2669.53	1470.75	0.859585	4.49e-20	7.18e-19	Sh3bgrl3	4	134127406	134128789	-	821	protein_coding	SH3 domain binding glutamic acid-rich protein-like 3 [Source:MGI Symbol;Acc:MGI:1920973]	-
ENSMUSG00000019804	4999.85	5103.15	5249.56	5209.8	3342.14	3142.86	3386.48	3550.4	5140.59	3355.47	0.615234	4.75e-20	7.6e-19	Snx3	10	42502030	42535381	+	1413	protein_coding	sorting nexin 3 [Source:MGI Symbol;Acc:MGI:1860188]	-
ENSMUSG00000029438	446.51	537.069	510.945	387.931	1315.94	1034.78	1095.21	997.195	470.614	1110.78	-1.23834	4.86e-20	7.76e-19	Bcl7a	5	123343834	123374992	+	9490	protein_coding	B cell CLL/lymphoma 7A [Source:MGI Symbol;Acc:MGI:1924295]	-
ENSMUSG00000031966	8.50495	7.95658	11.5884	4.19385	81.6856	62.2055	98.0222	76.2408	8.06095	79.5385	-3.30387	4.96e-20	7.93e-19	Glb1l3	9	26817953	26860890	-	2618	protein_coding	galactosidase, beta 1 like 3 [Source:MGI Symbol;Acc:MGI:1918143]	-
ENSMUSG00000048706	1056.74	1118.89	1024	850.302	1796.09	2070.56	2103.71	2002.19	1012.48	1993.13	-0.977049	4.98e-20	7.95e-19	Lurap1l	4	80910646	80955628	+	3066	protein_coding	leucine rich adaptor protein 1-like [Source:MGI Symbol;Acc:MGI:106510]	-
ENSMUSG00000071644	7799.04	6410.02	6807.68	7189.3	4258.61	4285.27	3903.92	3949.79	7051.51	4099.4	0.78256	5.06e-20	8.07e-19	Eef1g	19	8967041	8978479	+	2600	protein_coding	eukaryotic translation elongation factor 1 gamma [Source:MGI Symbol;Acc:MGI:1914410]	-
ENSMUSG00000048521	268.969	217.811	250.732	190.82	67.7393	79.9785	86.7119	76.2408	232.083	77.6676	1.57831	5.53e-20	8.82e-19	Cxcr6	9	123806475	123811760	+	1931	protein_coding	chemokine (C-X-C motif) receptor 6 [Source:MGI Symbol;Acc:MGI:1934582]	-
ENSMUSG00000018770	4826.56	4452.7	4468.92	4445.48	2966.58	2729.14	3029.26	2939.6	4548.42	2916.15	0.641201	5.74e-20	9.15e-19	Atp5g3	2	73908447	73911326	-	2181	protein_coding	ATP synthase, H+ transporting, mitochondrial F0 complex, subunit C3 (subunit 9) [Source:MGI Symbol;Acc:MGI:2442035]	-
ENSMUSG00000046865	1704.18	1621.15	1716.14	1955.38	987.201	978.503	998.13	1052.64	1749.21	1004.12	0.800402	5.89e-20	9.38e-19	Fbl	7	28169710	28179269	+	4209	protein_coding	fibrillarin [Source:MGI Symbol;Acc:MGI:95486]	-
ENSMUSG00000042228	4925.43	4455.69	4807.09	5955.26	2225.44	2294.69	2433.59	2777.59	5035.87	2432.83	1.04937	5.94e-20	9.46e-19	Lyn	4	3678115	3813122	+	4073	protein_coding	LYN proto-oncogene, Src family tyrosine kinase [Source:MGI Symbol;Acc:MGI:96892]	-
ENSMUSG00000029366	802.655	804.61	998.712	1222.51	227.126	305.103	311.974	378.605	957.121	305.702	1.64531	5.98e-20	9.51e-19	Dck	5	88764996	88783281	+	3781	protein_coding	deoxycytidine kinase [Source:MGI Symbol;Acc:MGI:102726]	-
ENSMUSG00000019312	545.38	559.945	501.463	407.851	1127.66	1039.72	988.705	1053.51	503.66	1052.4	-1.06281	5.99e-20	9.52e-19	Grb7	11	98446394	98455373	+	3365	protein_coding	growth factor receptor bound protein 7 [Source:MGI Symbol;Acc:MGI:102683]	-
ENSMUSG00000037627	47.8404	90.5061	72.6911	59.7623	208.199	243.885	301.607	306.696	67.7	265.097	-1.9679	6.02e-20	9.56e-19	Rgs22	15	36009479	36140400	-	5664	protein_coding	regulator of G-protein signalling 22 [Source:MGI Symbol;Acc:MGI:3613651]	-
ENSMUSG00000027342	5492.07	4953.97	5270.63	5840.98	1864.82	1932.32	2317.66	2876.36	5389.41	2247.79	1.26128	6.07e-20	9.63e-19	Pcna	2	132249162	132253314	-	2400	protein_coding	proliferating cell nuclear antigen [Source:MGI Symbol;Acc:MGI:97503]	-
ENSMUSG00000023755	70.1659	72.6038	79.012	58.7138	264.98	228.087	194.159	194.067	70.1239	220.323	-1.65011	6.13e-20	9.72e-19	Rhebl1	15	98877778	98894540	-	3035	protein_coding	Ras homolog enriched in brain like 1 [Source:MGI Symbol;Acc:MGI:1916409]	-
ENSMUSG00000041498	158.405	129.294	169.613	214.935	45.8237	35.546	45.241	42.4523	168.062	42.2657	1.99029	6.13e-20	9.72e-19	Kif14	1	136466343	136531511	+	10358	protein_coding	kinesin family member 14 [Source:MGI Symbol;Acc:MGI:1098226]	-
ENSMUSG00000056492	19899.5	25042.4	20360.9	19908.2	37119.2	42123	47372	44310.6	21302.7	42731.2	-1.00424	6.5e-20	1.03e-18	Adgrf5	17	43360451	43459557	+	9010	protein_coding	adhesion G protein-coupled receptor F5 [Source:MGI Symbol;Acc:MGI:2182928]	-
ENSMUSG00000036805	306.178	358.046	244.411	223.322	59.77	99.7263	62.2064	64.9779	282.989	71.6702	1.98333	6.96e-20	1.1e-18	Noxa1	2	25085667	25095149	-	1617	protein_coding	NADPH oxidase activator 1 [Source:MGI Symbol;Acc:MGI:2449980]	-
ENSMUSG00000027828	9775.38	8666.71	9351.87	10653.4	5367.34	5355.6	5593.86	5955.45	9611.84	5568.06	0.787528	7.02e-20	1.11e-18	Ssr3	3	65379655	65392623	-	4172	protein_coding	signal sequence receptor, gamma [Source:MGI Symbol;Acc:MGI:1914687]	-
ENSMUSG00000030105	3440.25	3456.14	3642.98	3759.78	1910.65	2183.12	2218.69	2235.24	3574.79	2136.93	0.742085	7.06e-20	1.12e-18	Arl8b	6	108783099	108825278	+	4479	protein_coding	ADP-ribosylation factor-like 8B [Source:MGI Symbol;Acc:MGI:1914416]	-
ENSMUSG00000054855	1756.27	1172.6	1698.23	2585.51	562.834	477.896	324.227	358.678	1803.15	430.909	2.06556	7.44e-20	1.18e-18	Rnd1	15	98663421	98677461	-	2967	protein_coding	Rho family GTPase 1 [Source:MGI Symbol;Acc:MGI:2444878]	-
ENSMUSG00000022305	1000.4	734.989	877.56	781.104	276.934	375.208	386.434	344.816	848.512	345.848	1.29423	7.45e-20	1.18e-18	Lrp12	15	39870589	39943994	-	4588	protein_coding	low density lipoprotein-related protein 12 [Source:MGI Symbol;Acc:MGI:2443132]	-
ENSMUSG00000037628	122.259	96.4736	82.1725	107.992	15.9387	8.8865	18.8504	21.6593	102.224	16.3337	2.63555	7.92e-20	1.25e-18	Cdkn3	14	46760541	46771669	+	2371	protein_coding	cyclin-dependent kinase inhibitor 3 [Source:MGI Symbol;Acc:MGI:1919641]	-
ENSMUSG00000022451	2242.12	2264.64	2285.03	2296.13	1541.07	1552.18	1486.36	1546.48	2271.98	1531.52	0.568997	8.06e-20	1.27e-18	Twf1	15	94577951	94589889	-	3054	protein_coding	twinfilin actin binding protein 1 [Source:MGI Symbol;Acc:MGI:1100520]	-
ENSMUSG00000029638	61.6609	74.593	72.6911	62.9077	231.111	239.936	178.136	189.736	67.9632	209.73	-1.62345	8.1e-20	1.28e-18	Glcci1	6	8509600	8597548	+	7756	protein_coding	glucocorticoid induced transcript 1 [Source:MGI Symbol;Acc:MGI:2179717]	-
ENSMUSG00000030681	5338.98	4663.55	4873.46	5707.82	3014.4	3111.26	2949.15	2949.13	5145.96	3005.99	0.775601	8.17e-20	1.29e-18	Mvp	7	126986860	127014621	-	7627	protein_coding	major vault protein [Source:MGI Symbol;Acc:MGI:1925638]	-
ENSMUSG00000026031	10857.6	10693.6	10600.3	13484.3	4407.04	4405.73	5714.5	5767.44	11409	5073.68	1.16895	8.18e-20	1.29e-18	Cflar	1	58711508	58758884	+	12669	protein_coding	CASP8 and FADD-like apoptosis regulator [Source:MGI Symbol;Acc:MGI:1336166]	-
ENSMUSG00000062591	88.2389	155.153	158.024	132.106	457.24	349.536	432.617	463.509	133.381	425.726	-1.6737	8.47e-20	1.33e-18	Tubb4a	17	57080066	57087782	-	2228	protein_coding	tubulin, beta 4A class IVA [Source:MGI Symbol;Acc:MGI:107848]	-
ENSMUSG00000018001	4315.2	5001.71	4615.36	4320.71	7392.55	7482.44	8521.33	7738.44	4563.24	7783.69	-0.770354	8.52e-20	1.34e-18	Cyth3	5	143622447	143710250	+	9437	protein_coding	cytohesin 3 [Source:MGI Symbol;Acc:MGI:1335107]	-
ENSMUSG00000018581	82.9233	160.126	105.349	140.494	356.628	411.741	492.938	515.492	122.223	444.2	-1.86075	8.65e-20	1.36e-18	Dnah11	12	117877982	118199043	-	14458	protein_coding	dynein, axonemal, heavy chain 11 [Source:MGI Symbol;Acc:MGI:1100864]	-
ENSMUSG00000029518	2538.73	2411.84	2415.66	2397.83	1587.89	1567.97	1677.69	1561.2	2441.02	1598.69	0.610581	8.7e-20	1.37e-18	Rab35	5	115631908	115647736	+	2820	protein_coding	RAB35, member RAS oncogene family [Source:MGI Symbol;Acc:MGI:1924657]	-
ENSMUSG00000039109	1681.85	1500.81	1253.66	2094.83	336.704	388.044	618.294	512.026	1632.79	463.767	1.81524	8.76e-20	1.37e-18	F13a1	13	36867178	37050244	-	6739	protein_coding	coagulation factor XIII, A1 subunit [Source:MGI Symbol;Acc:MGI:1921395]	-
ENSMUSG00000028249	16425.2	13579.9	13580.6	17262.9	6290.79	6678.7	6955.8	8369.16	15212.1	7073.61	1.10461	8.82e-20	1.38e-18	Sdcbp	4	6365650	6408423	+	6904	protein_coding	syndecan binding protein [Source:MGI Symbol;Acc:MGI:1337026]	-
ENSMUSG00000073424	18.073	66.6364	40.0328	28.3085	224.137	259.683	259.193	208.796	38.2627	237.952	-2.63156	8.99e-20	1.41e-18	Cyp4f15	17	32685627	32703352	+	2282	protein_coding	cytochrome P450, family 4, subfamily f, polypeptide 15 [Source:MGI Symbol;Acc:MGI:2146921]	-
ENSMUSG00000027314	1179	1294.93	1508.6	997.087	3987.65	4141.11	3672.06	2533.27	1244.91	3583.53	-1.52519	9.02e-20	1.41e-18	Dll4	2	119325784	119335962	+	3852	protein_coding	delta like canonical Notch ligand 4 [Source:MGI Symbol;Acc:MGI:1859388]	-
ENSMUSG00000020849	11808.1	11222.8	11667.4	12240.8	7989.25	7130.93	7504.35	7854.53	11734.8	7619.77	0.622926	9.08e-20	1.42e-18	Ywhae	11	75732869	75765845	+	2568	protein_coding	tyrosine 3-monooxygenase/tryptophan 5-monooxygenase activation protein, epsilon polypeptide [Source:MGI Symbol;Acc:MGI:894689]	-
ENSMUSG00000054986	17108.8	19161.4	17402.7	13559.8	30745.7	37781.5	36314.4	37686.3	16808.2	35632	-1.08401	9.42e-20	1.47e-18	Sec14l3	11	4064841	4077736	+	2784	protein_coding	SEC14-like lipid binding 3 [Source:MGI Symbol;Acc:MGI:3617848]	-
ENSMUSG00000073386	60.5978	57.6852	96.9214	87.0223	0.996166	2.96217	7.54017	6.06461	75.5567	4.39078	4.08108	9.51e-20	1.49e-18	9830107B12Rik	17	48125605	48146268	-	3691	protein_coding	RIKEN cDNA 9830107B12 gene [Source:MGI Symbol;Acc:MGI:3608415]	-
ENSMUSG00000032202	2423.91	2144.3	2093.29	2297.18	1157.55	1322.11	1229.99	1030.12	2239.67	1184.94	0.918844	9.68e-20	1.51e-18	Rab27a	9	73044854	73097629	+	3879	protein_coding	RAB27A, member RAS oncogene family [Source:MGI Symbol;Acc:MGI:1861441]	-
ENSMUSG00000035198	799.466	869.257	877.56	836.672	485.133	471.972	519.329	474.772	845.739	487.802	0.794081	9.73e-20	1.52e-18	Tubg1	11	101119938	101126419	+	2266	protein_coding	tubulin, gamma 1 [Source:MGI Symbol;Acc:MGI:101834]	-
ENSMUSG00000069662	7943.63	7823.31	8754.53	9023.06	5202.98	5246	4650.4	4828.29	8386.13	4981.92	0.751362	9.82e-20	1.53e-18	Marcks	10	37133375	37138920	-	4048	protein_coding	myristoylated alanine rich protein kinase C substrate [Source:MGI Symbol;Acc:MGI:96907]	-
ENSMUSG00000021495	2355.87	2456.6	2863.4	2094.83	7435.39	6197.84	5212.14	5066.55	2442.67	5977.98	-1.29112	9.9e-20	1.54e-18	Fam193b	13	55539316	55571120	-	11540	protein_coding	family with sequence similarity 193, member B [Source:MGI Symbol;Acc:MGI:2385851]	-
ENSMUSG00000030220	5092.34	3781.37	3778.88	5068.26	1125.67	1506.76	1618.31	1931.14	4430.21	1545.47	1.519	1.03e-19	1.6e-18	Arhgdib	6	136923655	136941899	-	1707	protein_coding	Rho, GDP dissociation inhibitor (GDI) beta [Source:MGI Symbol;Acc:MGI:101940]	-
ENSMUSG00000033644	107.375	88.517	120.098	157.269	4.98083	21.7226	16.9654	12.1292	118.315	13.9495	3.08411	1.04e-19	1.62e-18	Piwil2	14	70372477	70429383	-	5287	protein_coding	piwi-like RNA-mediated gene silencing 2 [Source:MGI Symbol;Acc:MGI:1930036]	-
ENSMUSG00000000562	155.215	143.219	150.65	135.252	21.9157	20.7352	46.1835	34.6549	146.084	30.8723	2.23575	1.06e-19	1.64e-18	Adora3	3	105870858	105908926	+	3729	protein_coding	adenosine A3 receptor [Source:MGI Symbol;Acc:MGI:104847]	-
ENSMUSG00000039199	1141.79	1208.41	1225.21	1007.57	2429.65	2538.58	2129.15	2006.52	1145.75	2275.98	-0.989874	1.07e-19	1.67e-18	Zdhhc1	8	105472423	105496902	-	4219	protein_coding	zinc finger, DHHC domain containing 1 [Source:MGI Symbol;Acc:MGI:1918046]	-
ENSMUSG00000022389	3447.7	3692.85	3667.21	2198.62	8951.55	9865.01	7616.51	8746.9	3251.6	8794.99	-1.4355	1.08e-19	1.67e-18	Tef	15	81802421	81826863	+	7867	protein_coding	thyrotroph embryonic factor [Source:MGI Symbol;Acc:MGI:98663]	TF_bZIP
ENSMUSG00000031708	2579.13	2880.28	2957.16	2481.71	4537.54	4494.6	4902.99	5027.56	2724.57	4740.67	-0.799099	1.09e-19	1.7e-18	Tecr	8	83571698	83607971	-	2191	protein_coding	trans-2,3-enoyl-CoA reductase [Source:MGI Symbol;Acc:MGI:1915408]	-
ENSMUSG00000031851	658.071	522.151	581.529	521.085	262.988	272.519	247.883	206.197	570.709	247.397	1.20734	1.11e-19	1.72e-18	Ntpcr	8	125729963	125748235	+	2673	protein_coding	nucleoside-triphosphatase, cancer-related [Source:MGI Symbol;Acc:MGI:1913816]	-
ENSMUSG00000024640	1013.15	856.327	932.342	1045.32	338.697	447.287	414.709	492.1	961.785	423.198	1.18318	1.12e-19	1.74e-18	Psat1	19	15904678	15947337	-	4254	protein_coding	phosphoserine aminotransferase 1 [Source:MGI Symbol;Acc:MGI:2183441]	-
[truncated: 9,994 more rows]
